# Supplementary material for: Structural delineation and computational design of SARS-CoV-2-neutralizing antibodies against Omicron subvariants
Source: Nat Commun. 2023 Jul 14;14:4198. doi: 10.1038/s41467-023-39890-8 (PMC10349087; doi:10.1038/s41467-023-39890-8)
Supplement: Supplementary file 4 — Source data [file 41467_2023_39890_MOESM4_ESM.xlsx]

## Sheet: Figure 1
Fig. 1a
	Position
	403	417	443	447	449	453	455	456	475	486	487	489	493	496	500	502	504
Log10 percent freq (2021.8.23)	-1.94357	0.542784	-2.61427	-2.39841	-1.22815	-1.19588	-1.39625	-2.19429	-1.27456	-1.95777	-2.76159	-2.66468	-1.60022	-1.73487	-2.29862	-2.22962	-1.9604
Log10 percent freq (2022.4.9)	-2.03386	1.36025	-2.56589	-2.37896	-1.38824	-1.64401	-1.42314	-2.03989	-1.40555	-1.79699	-2.47946	-1.97818	1.41813	1.26405	-2.2472	-2.29237	-2.0216
Log10 percent freq (2023.4.10)	-2.759	0.704	-3.312	-3.229	-2.256	-2.578	-2.336	-2.66	-2.338	0.358	-3.147	-2.824	0.482	0.194	-2.948	-3.074	-2.856
Fig. 1d
F486S-Y489S+	1
F486S-Y489S-	5
F486S+Y489S-	15
F486S+Y489S+	4
Fig. 1c
S443N	G447H	F456D	N487G	Y489S	T500D	G502M	F486S
3.8	2.7	1.5	1	12.5	1.5	1	3.6

## Sheet: Figure 2
Fig. 2a
	Ancestral	R346S	K417N	N440K	S443N	Y449G	L452R	A475V	T478K	E484K	F486S	N487G	Y489S	F490S	S494P	N501Y	G504T
NIV-01	100	97.2	106.2	102.7	75.8	86.6	90.5	89	96.9	75.9	97.6	59.3	45.9	83.8	109.1	81.4	70.4
NIV-05	100	88.4	92.7	97.9	2.1	72.8	98.6	93	89.9	91	89.5	105.2	93.7	68	101.5	89.5	89.1
NIV-06	100	88.4	88.1	89.6	60.1	65.6	83.6	88.5	77.8	76.2	13.9	86.2	1.5	65.7	104.2	87.1	83.3
NIV-08	100	54.8	108.2	108	2.9	71.7	94.5	100.5	107	87.8	108.6	102.9	103.9	100.9	128.5	90.8	100.8
NIV-09	100	91.3	83.1	97.2	64.4	72.8	82.9	88.3	90.1	80	71.4	84.5	0.8	75.8	101	88.6	93.5
NIV-10	100	92.9	101.4	95.4	68.7	68.3	78.9	86	88	56.6	79	65.9	3	74.3	106.1	96	98.1
NIV-11	100	93.9	101.3	94.7	62.2	69.2	93	92.7	89.3	76.7	3.4	77.2	1.4	66.4	100.7	91.8	89.5
NIV-12	100	95.6	103.7	96.4	71.3	69.4	94.4	88.8	89.7	73.4	3.3	54.6	0.8	73	102	92	91.4
NIV-13	100	95.4	95.6	94.9	66.9	72.5	92.6	90.4	80.7	96.9	3	12.4	0.8	71	100.9	93.1	96.4
NIV-15	100	90.5	99.9	93.6	57.7	76.9	99.2	99.5	98	94.3	93.6	106.6	97.7	75.2	107.7	96	93.4
NIV-20	100	99	130.2	106	93.5	91.7	101	93.3	102.6	90.7	86.6	59.5	0.5	106.7	128.2	98.4	104.5
NIV-22	100	104.8	99.8	109.4	99.9	111.4	109	129.3	108.4	105.7	123	59.2	76.5	139.1	126.9	98	106.4
NIV-29	100	101.4	122.2	103.9	86.6	86.3	100.3	93.7	101.6	94.3	93.3	63.9	0.5	100	122.8	92.5	102
NIV-30	100	98	92.1	99.4	74.1	78.7	101.6	92.3	95.9	96.9	0.5	2.4	0.4	77.8	109.8	97.9	95.1
NIV-35	100	93	104.2	97.7	67.8	70.2	92.2	97.3	90.1	62.3	1.1	68.3	0.7	72.8	99.3	96.2	95.1
NIV-36	100	97	109	101.7	85.6	83.7	102.6	89.4	90.4	96.3	87.3	62.8	2	98.6	118.3	90.6	96.7
Fig. 2c
day	SM321-10								SM321-11								SM321-13								PBS
0	100	100	100	100	100	100	100	100	100	100	100	100	100	100	100	100	100	100	100	100	100	100	100	100	100	100	100	100	100	100	100	100
1	98	101	76	98	98	102	98	100	101	100	100	100	99	101	102	100	104	103	104	101	101	102	99	103	98	98	100	102	97	100	100	102
2	88	90	70	89	93	94	88	92	94	90	91	92	92	91	92	93	95	94	98	91	94	93	89	97	89	90	91	94	90	93	92	93
3	86	85	65	84	93	91	86	89	90	84	86	91	90	88	86	90	96	96	95	92	93	90	86	99	84	88	87	89	84	89	88	92
4	84	81	62	80	92	89	84	84	85	80	81	92	89	83	82	86	95	101	91	93	91	86	84	102	81	86	83	84	79	85	84	89
5	79	76	77	78	94	89	80	81	80	77	77	86	88	85	79	92	91	100	83	93	90	82	81	108	78	85	79	78	78	82	81	83
6	75	76	58	78	100	95	80	83	84	81	77	90	92	88	82	97	100	108	84	98	100	89	88	113	72	79	76	79	72	79	79	82
Fig. 2d
NIV-10	NIV-11	NIV-13	PBS
0.191	0.144	0.172	0.317
0.21	0.18	0.218	0.337
0.229	0.191	0.21	0.376
0.257	0.196	0.132	0.261
0.262	0.274	0.21	0.317
0.258	0.255	0.275	0.328
0.268	0.239	0.226	0.292
0.242	0.208		0.327
Fig. 2e
NIV-10	NIV-11	NIV-13	S309	PBS
3040000	3401000	14140000	4448000	28320000
5617000	8878000	6903000	9554000	24480000
17790000	3215000	13010000	1985000	9128000
8413000	1941000	1735000	2430000	36160000
16760000	973900	7109000	10450000	41550000
8472000	2743000	12880000	8120000	36920000
3670000	20490000	8546000	11670000	19470000
4870000	5230000	1851000	5149000	22230000
11900000				19500000
3620000				9710000
Fig. 2f
NIV-10	NIV-11	NIV-13	S309	PBS
14220000	88550000	24900000	92890000	192300000
96870000	75420000	17220000	34830000	580100000
36800000	4494000	34030000	57380000	391200000
50650000	80930000	140600000	63470000	1222000000
93520000	20400000	23420000	166200000	244400000
22940000	66610000	21610000	19850000	166500000
409900000	15790000	6710000	548500000	751600000
49140000	45720000	5582000	7498000	297800000
				295400000

## Sheet: Figure 3
Fig. 3d
Antibody concentration (ug/mL)	D614G				D405M				Y449K				Y449P				L455C				G485P
0.00085	18.1859	-9.28801	10.2265	15.1056	-14.8985	8.14288	4.62724	-26.5244	-9.08326	-5.4906	-7.85456	8.29606	-4.02988	-2.29527	-4.1268	2.47742	8.75273	1.94882	-8.79716	-19.6834	1.79826	12.1411	4.32379	-22.9756
0.0025	31.3221	17.0559	19.0742	20.6841	12.6901	22.7183	12.1862	-12.9539	14.1592	-1.97736	7.16079	16.8642	14.8804	18.3362	14.7266	-5.89149	-8.26407	4.93693	-8.31551	1.17257	3.25891	0.488581	3.25891	-15.2929
0.0076	4.79951	12.0168	16.8772	18.288	21.8645	25.6588	12.5152	-5.02742	9.27248	21.2371	19.4431	28.287	15.502	21.3676	32.5707	4.18529	30.3242	26.4055	16.8192	21.6545	15.45	13.5569	11.9085	-36.8639
0.022	9.425	14.4709	24.0639	17.5273	63.6401	69.29	66.2102	50.8522	55.2015	46.3904	56.2807	56.6872	51.6749	61.9254	46.5579	33.7171	70.8905	76.3009	74.0376	70.0254	10.4601	18.8568	9.10556	-39.112
0.07	57.0244	55.8587	33.7165	37.0606	93.1081	93.5971	96.2176	89.9096	95.9729	96.3233	94.0807	95.9962	98.5294	96.2534	97.2393	96.2266	99.1068	99.1863	97.9471	97.8863	18.3101	24.0139	13.7323	-28.6223
0.21	96.1403	96.028	97.4133	97.6924	98.2659	98.6513	98.1651	98.2837	99.3833	99.0563	99.5702	99.5281	99.4185	99.6424	98.4759	99.7493	99.364	99.509	99.3266	98.7655	21.5129	15.2378	9.15044	-22.0943
0.6	99.6562	99.5865	99.469	99.6681	99.4368	99.4872	99.5346	99.6976	99.1077	99.7244	99.7197	99.7804	99.7393	99.7828	99.8162	99.8028	99.4763	99.3126	99.3453	98.527	15.095	30.3706	5.08267	-26.0478
1.9	99.7294	99.7805	99.7822	99.7669	99.5287	99.6828	99.7688	99.8014	99.743	99.8038	99.659	99.7664	99.8797	99.8797	99.8362	99.863	99.6399	99.5417	99.3594	98.7608	17.6409	11.5536	12.1574	-17.0065
5.5	99.6988	99.8162	99.8741	99.8281	99.6887	99.7984	99.8281	99.8547	99.7664	99.8365	99.7384	99.8505	99.873	99.8931	99.873	99.9332	99.696	99.682	99.3781	98.8964	19.1383	30.4807	11.4475	-7.60208
17	99.869	99.8809	99.7481	99.8996	99.7955	99.7925	99.8132	99.8636	99.8739	99.8318	99.8365	99.8505	99.9198	99.9031	99.9031	99.9231	99.7755	99.7054	99.6025	99.0741	13.0877	8.3426	11.7984	-11.3924
50	99.8537	99.9217	99.8979	99.8843	99.8577	99.9081	99.8874	99.9259	99.9019	99.8879	99.8178	99.8692	99.8496	99.9332	99.9365	99.9499	99.654	99.6352	99.6119	99.2425	18.3835	19.1954	-1.29846	2.34906

## Sheet: Figure 4
Fig. 4a
NIV-10																		NIV-11																		NIV-13
ug/mL	D614G				BA.1				BA.2				BA.4					ug/mL	D614G				BA.1				BA.2				BA.4					ug/mL	D614G				BA.1				BA.2				BA.4
0.00085	-9.32019	5.63642	12.5092	14.5415	15.9516	-3.79536	-9.34067	-25.3504	-23.5368	4.7638	10.3259	13.5416	10.8442	-5.82977	-9.7668	-15.1691		0.00085	-6.28822	6.66003	2.34929	8.69642	18.2683	9.91912	-3.22312	-38.4872	-16.3777	5.05388	7.8635	-0.13404	13.7007	16.6179	7.16675	-14.782		0.00085	3.78411	-5.77226	4.38748	4.01096	-9.72682	7.40442	-0.69338	-23.0598	-19.2051	-2.28911	7.93679	23.0113	-1.26812
0.0025	-20.5663	9.09466	26.0706	25.2994	37.8905	10.0932	12.1436	0.386354	-0.76118	12.0991	25.2331	26.8866	5.25562	23.5422	3.20092	-9.12731		0.0025	-0.52225	22.974	3.66951	16.9221	15.5328	15.7945	43.5776	-5.17364	-7.00534	13.6715	20.5997	32.5481	31.4207	25.8014	10.9152	-28.1768		0.0025	7.55876	9.44294	18.3093	20.674	44.808	55.1224	23.0431	27.9441	4.68337	33.1621	37.0764	26.3969	22.0854
0.0076	-6.48279	8.9928	24.5686	29.1893	39.4258	41.8904	26.8301	22.5171	18.294	27.357	38.0363	48.8069	31.5859	18.3429	18.0315	-5.36545		0.0076	0.251117	26.349	19.6724	29.5317	51.8673	49.7264	50.226	7.82588	-3.02454	46.1708	29.6905	44.3017	40.5867	34.7766	22.0661	-31.9428		0.0076	20.622	14.229	34.6241	25.3671	85.1076	84.4839	66.7177	58.7202	41.6096	49.3721	60.8327	56.6721	14.975
0.022	16.0192	19.6666	30.5975	31.3849	77.1723	69.5866	62.4757	55.2537	51.5808	52.61	55.5093	65.9378	50.8901	43.497	26.0334	19.3355		0.022	34.101	22.5828	26.9599	36.3113	75.6304	72.5975	77.0338	52.2122	41.4831	50.1696	58.1492	57.8017	35.0156	35.4521	23.0334	-27.6263		0.022	26.9393	14.3408	30.4903	30.3485	93.328	86.5556	71.6299	87.224	84.3187	88.5184	91.3212	87.3047	22.4482
0.07	30.6363	48.4546	43.9293	51.4278	92.1012	93.6769	91.879	87.5256	84.9645	84.4228	85.4834	86.3016	69.349	65.5622	54.5379	55.0217		0.07	47.4817	58.4622	54.5953	55.6387	80.6375	88.8202	79.6146	65.1285	67.2041	78.793	81.7314	78.5264	43.1661	47.0505	12.1763	-24.753		0.07	43.0052	42.2963	38.6429	55.725	96.1683	98.2958	87.547	93.818	98.2336	99.0297	98.2066	97.8881	31.9907
0.21	97.6606	98.7066	98.4511	97.0769	94.5557	95.7678	95.8991	94.5456	97.8447	97.7336	96.9695	98.0871	87.0379	84.4855	82.8617	80.3566		0.21	94.5109	95.1401	93.8382	96.3276	90.1403	93.197	95.2664	76.0823	90.5018	90.8912	92.937	94.5335	41.7689	45.774	29.4994	-10.5006		0.21	97.1596	96.5136	97.2494	96.6822	97.6943	98.2401	99.0866	99.3985	99.4022	99.3842	98.528	98.3177	26.4435
0.6	99.4535	99.6912	99.7171	99.675	97.9798	98.2021	97.9596	99.394	98.7086	98.7941	98.7057	99.6094	94.3391	96.0908	94.4643	90.6551		0.6	99.7048	99.714	99.6865	99.7437	95.1713	95.8254	94.4933	93.97	95.3333	98.5173	98.08	97.415	53.3629	49.9962	35.9675	7.73702		0.6	99.7511	99.7211	99.7148	99.7621	98.7859	99.0978	99.4208	99.4208	99.6305	99.0507	99.1589	98.6992	27.0616
1.9	99.7882	99.8205	99.8205	99.8302	99.1515	99.2323	97.6768	99.495	99.8432	99.7748	99.7634	99.8061	98.2428	96.9638	98.6321	98.1093		1.9	99.8055	99.7872	99.7849	99.8055	97.1337	96.4201	94.7074	95.0523	99.2811	99.6076	99.1313	99.2931	60.1404	65.1478	52.9418	36.9962		1.9	99.8251	99.8299	99.8393	99.8645	99.0644	99.2648	99.4208	99.6436	99.3902	99.5194	99.0507	98.6782	24.2219
5.5	99.8642	99.8642	99.8965	99.8884	99.293	98.7778	99.4445	99.5455	99.8803	99.8318	99.8689	99.8233	99.7081	99.6552	99.5802	99.4523		5.5	99.8284	99.8742	99.8764	99.8879	98.5252	99.2864	98.5014	99.0961	99.0325	99.7664	99.6346	99.5447	82.405	83.596	73.897	66.5362		5.5	99.9244	99.9023	99.8897	99.9228	99.3762	99.4208	99.6436	99.4208	99.7116	99.5854	99.3601	98.8164	17.8237
17	99.9224	99.924	99.9062	99.9078	99.6061	99.5354	99.6162	99.7374	99.8803	99.866	99.8917	99.9287	99.6413	99.4328	99.9055	99.9055		17	99.865	99.8696	99.913	99.9497	99.5599	99.7027	99.6551	95.7065	99.8502	99.8293	99.6675	99.6915	91.1915	90.7156	89.9128	89.7286		17	99.8834	99.9149	99.9228	99.907	99.5767	99.7884	99.7215	99.5322	99.7026	99.5944	99.4472	98.8134	10.337
50	99.9256	99.9305	99.9273	99.9337	99.6465	99.7677	99.6263	99.7778	99.886	99.9373	99.9031	99.9287	99.9138	99.9249	99.8971	99.8971		50	99.8513	99.9062	99.9199	99.9291	99.5599	99.8335	99.774	99.7978	99.7993	99.7933	99.8413	99.8113	96.8855	97.1859	96.7319	95.7405		50	99.8866	99.9291	99.9417	99.9606	99.4876	99.5656	99.7438	99.6881	99.7326	99.7296	99.5584	99.1769	1.4372
Fig 4b, c
	NIV-6			NIV-9			NIV-10			NIV-11			NIV-13			NIV-20			NIV-22			NIV-29			NIV-30			NIV-35			NIV-36
ng/mL	Mean	SD	N	Mean	SD	N	Mean	SD	N	Mean	SD	N	Mean	SD	N	Mean	SD	N	Mean	SD	N	Mean	SD	N	Mean	SD	N	Mean	SD	N	Mean	SD	N
10000	1.78	1.8	4	116.46	19.17	4	110.44	2.27	4	10.61	2.85	4	-0.12	2.23	4	114.01	22.08	4	147.39	49.15	4	132.56	54.45	4	15.04	3.71	4	3.4	1.58	4	109.03	11.75	4
909.091	0.8	0.73	4	50.16	15.24	4	115.18	18.28	4	1.93	1.98	4	-0.12	3.68	4	109.79	22.51	4	118.64	32.68	4	114.23	29.31	4	2.93	2.22	4	-1.23	1.43	4	108.56	7.71	4
82.6446	0.4	0.37	4	8.35	1.85	4	11.46	12.63	4	0.73	1.57	4	-1.6	2.59	4	98.11	29.47	4	32.58	14.15	4	11.57	5.9	4	0.11	1.21	4	-0.61	0.97	4	97.54	10.03	4
7.51315	1.14	1.31	4	1.15	2.27	4	1.08	2.21	4	-0.55	1.71	4	-2.18	1.43	4	3.79	2.32	4	0.46	0.57	4	-0.31	1.46	4	0.31	0.83	4	0.32	2.69	4	2.2	6	4
0.683013	0.47	2.86	4	1.82	1.97	4	-1.39	0.86	4	-0.97	0.53	4	-0.57	1.79	4	0.67	1.7	4	0.19	1.16	4	-0.12	1.34	4	-0.76	0.6	4	-0.33	0.98	4	0	2.55	4
0.0620921				0.31	1.69	4	-2.98	2.23	4							-0.74	1.42	4	0.01	2.77	4	-1.29	1.54	4							-1.93	1.72	4
Fig. 4d, e
ng/mL	NIV-6			NIV-9			NIV-10			NIV-11			NIV-13			NIV-20			NIV-22			NIV-29			NIV-30			NIV-35			NIV-36
10000	90.15	95.13	92.31	94.6	100.93	87.32	97.52	102.53	87.87	102.83	95.93	88.06	75.93	103.93	90.09	101.81	113.06	110.62	8.07	3.07	1.79	82.69	86.64	99.44	74.49	78.23	81.18	91.74	93.84	91.99	96.69	97.79	91.43
1666.67	85.69	90.13	77.89	97.86	106.53	78.45	97.69	103.13	82.33	111.05	105.73	84.18	105.23	106.53	84.36	106.6	93.67	93.85	2.77	-0.36	5.33	85.25	91.1	108.01	85.08	89.04	92.73	95.67	95.22	111.74	93.62	92.47	113.04
277.778	98.71	102.93	94.16	119.1	112.53	74.2	123.39	121.53	109.49	124.76	141.33	105.98	136.24	133.33	103.77	107.11	100.71	94.04	15.58	4.61	-2.87	105.91	100.02	98.7	105.4	97.79	104.1	119.4	106.03	118.45	123.84	120.61	121.06
46.2963	112.42	103.33	92.12	75.24	69.73	49.06	117.39	109.93	82.88	135.72	156.13	115.04	148.4	139.53	113.19	98.74	80.8	82.67	1.24	-6.03	13.35	66.3	51.46	50.62	96.52	96.93	108.76	101.3	101.74	89.56	80.3	113.92	113.04
7.71605	90.49	72.53	40.38	11.67	13.33	6.56	19.73	22.93	13.58	101.46	46.33	39.27	43.71	100.73	78.45	26.51	36.19	19.5	-4.74	-2.42	0.86	4.82	7.01	4.22	101.81	101.91	86.96	58.1	32.07	60.31	21.05	63.64	33.66
1.28601	8.59	6.72	3.79	9.27	-0.08	16.35	7.73	7.52	3.23	14.41	4.92	4.34	16.47	23.13	36.68	0.55	1.52	12.6	-3.88	-4.48	8.87	-0.3	-1.74	-0.44	27.88	38.42	4.03	-2.86	8.56	10.74	-2.35	23.83	7.2
0.214335	8.42	8.52	3.79	1.05	-3.28	0.46	10.64	-10.48	2.13	6.7	1.52	3.23	14.76	-5.48	8.59	-7.64	0.66	-0.26	0.9	-0.71	-2.68	-1.84	-0.71	5.89	-0.3	-4.31	3.47	-4.91	-2.6	-5.85	0.04	-1.05	13.16
0.0357225	4.13	-0.48	3.79	8.76	-0.68	4.53	8.93	-13.88	2.68	9.45	0.32	-8.22	6.53	-3.08	2.49	-7.64	5.47	21.36	-9.01	9.24	23.97	0.04	5.81	-1.56	1.24	2.21	2.91	-5.76	-1.05	3.28	-1.32	17.65	4.59
0.00595374
Fig. 4f
Ancestral	F486S mutant
8382.95	100.21
351.116	6.66667
3364.96	56.7624
3649.56	3.29498
649.561	178.356
567.624	57.0714
Fig. 4g
BA.1	BA.1 + F486S
121.032	1135.29
448.93	570.714
1786.65	198.86
198.86	3215.11
109.064	198.86
Fig. 4h
T5_Ancestral	T5_F486S	T5_Y489S	T6_Ancestral	T6_F486S	T6_Y489S	T7_Ancestral	T7_F486S	T7_Y489S
11354	2119.5	6501.5	2787.5	1173.5	2116	13173.5	5858	12582.5
15705	4446.5	8919	2276.5	955.5	1887	21166	11860.5	19650
4023	1900.5	3161	568	414	612.5	10791.5	5434	10379
10500.5	3144.5	6017	1104.5	601	899.5	58720	28475	58950
6033	1672.5	3938	1488	626	1065	19963.5	10186.5	16900
14593	4587	11084	2736	1008.5	2063	93955	49195	100500
11886.5	3079	7948.5	8324.5	6821.5	12016	53965	26755	52795
15772	4124.5	10248.5	2205	1082	2125.5	44820	25135	48825
Fig. 4i
BA.1+F486S				BA.1
1	1	2	1	2	2	3	3
2	3	3	2	4	3	5	4
1	1	1	2	2	2	3	4
4	4	4	4	5	5	6	6
2	2	2	2	3	4	5	4
6	6	6	6	6	6	6	6
5	4	5	4	5	5	6	6
4	3	4	3	3	4	6	6
Fig. 4j
BA.2		BA.5
3	2	1	1
4	3	2	2
2	2	1	2
6	5	4	3
3	3	2	2
6	7	5	5
5	5	4	3
5	5	4	4
[truncated: 3 more columns]

## Sheet: Figure 6
Fig. 6b
NIV-10				NIV-9				NIV-20				NIV-29				NIV-36				Omi-3				Omi-18				Omi-42				BD-515
Residue	AA	SAP		Residue	AA	SAP		Residue	AA	SAP		Residue	AA	SAP		Residue	AA	SAP		Residue	AA	SAP		Residue	AA	SAP		Residue	AA	SAP		Residue	AA	SAP
1	GLU	-0.47341		1	GLU	-0.42		1	GLU	-0.59		1	GLU	-0.64		1	GLN	-0.2		1	GLU	-0.59		1	GLN	-0.27		1	GLU	-0.36127		1	VAL	0.04109
2	VAL	-0.43477		1	GLU	-0.42		1	GLU	-0.63		1	GLU	-0.63		1	GLN	-0.19		1	GLU	-0.59		1	GLN	-0.27		2	VAL	-0.39479		2	GLN	0.27767
3	GLN	-0.36449		1	GLU	-0.4		1	GLU	-0.59		1	GLU	-0.6		1	GLN	-0.2		1	GLU	-0.61		1	GLN	-0.3		3	GLN	-0.31203		3	LEU	0.16369
4	LEU	0.00252		1	GLU	-0.4		1	GLU	-0.59		1	GLU	-0.55		1	GLN	-0.2		1	GLU	-0.59		1	GLN	-0.24		4	LEU	-0.01932		4	VAL	-0.08075
5	VAL	-0.22661		1	GLU	-0.42		1	GLU	-0.63		1	GLU	-0.8		1	GLN	-0.19		1	GLU	-0.56		1	GLN	-0.2		5	LEU	-0.2668		5	GLU	0.01602
6	GLU	0.02763		1	GLU	-0.42		1	GLU	-0.7		1	GLU	-0.89		1	GLN	-0.19		1	GLU	-0.53		1	GLN	-0.2		6	GLU	0.11479		6	SER	0.0751
7	SER	-0.14629		1	GLU	-0.4		1	GLU	-0.59		1	GLU	-0.76		1	GLN	-0.2		1	GLU	-0.64		1	GLN	-0.15		7	THR	0.19949		7	GLY	-0.09839
8	GLY	-0.23985		1	GLU	-0.4		1	GLU	-0.59		1	GLU	-0.58		1	GLN	-0.14		1	GLU	-0.63		1	GLN	-0.12		8	GLY	-0.02571		8	GLY	0.37695
9	GLY	0.34486		1	GLU	-0.39		1	GLU	-0.64		1	GLU	-0.78		1	GLN	-0.23		1	GLU	-0.66		1	GLN	-0.14		9	GLY	0.12874		9	GLY	0.55304
10	GLY	0.72884		1	GLU	-0.38		1	GLU	-0.54		1	GLU	-0.82		1	GLN	-0.23		1	GLU	-0.58		1	GLN	-0.27		10	GLY	0.34586		10	LEU	0.31254
11	LEU	0.41113		1	GLU	-0.41		1	GLU	-0.62		1	GLU	-1.07		1	GLN	-0.23		1	GLU	-0.59		1	GLN	-0.3		11	LEU	0.11561		11	VAL	0.19089
12	VAL	0.15228		1	GLU	-0.37		1	GLU	-0.52		1	GLU	-0.72		1	GLN	-0.18		1	GLU	-0.76		1	GLN	-0.24		12	VAL	-0.11562		12	GLN	0.15413
13	GLN	0.06994		1	GLU	-0.43		1	GLU	-0.67		1	GLU	-0.89		1	GLN	-0.22		1	GLU	-0.66		1	GLN	-0.27		13	GLN	-0.15543		13	PRO	-0.17881
14	PRO	-0.39654		1	GLU	-0.38		1	GLU	-0.58		1	GLU	-0.73		1	GLN	-0.27		1	GLU	-0.67		1	GLN	-0.19		14	PRO	-0.5391		14	GLY	-0.51819
15	GLY	-0.51592		1	GLU	-0.42		1	GLU	-0.71		1	GLU	-0.94		1	GLN	-0.25		1	GLU	-0.62		1	GLN	-0.27		15	GLY	-0.77015		15	GLY	-0.36532
16	GLY	-0.30167		1	GLU	-0.42		1	GLU	-0.68		1	GLU	-0.66		1	GLN	-0.27		1	GLU	-0.51		1	GLN	-0.31		16	ARG	-0.46145		16	SER	-0.54819
17	SER	-0.36166		1	GLU	-0.33		1	GLU	-0.57		1	GLU	-0.57		1	GLN	-0.44		1	GLU	-0.52		1	GLN	-0.27		17	SER	-0.65688		17	LEU	-0.32186
18	LEU	-0.12204		2	VAL	-0.35		2	VAL	-0.72		2	VAL	-0.89		1	GLN	-0.18		2	VAL	-0.55		1	GLN	-0.2		18	LEU	-0.28921		18	ARG	-0.64632
19	ARG	-0.74942		2	VAL	-0.35		2	VAL	-0.79		2	VAL	-0.95		1	GLN	-0.11		2	VAL	-0.55		1	GLN	-0.28		19	ARG	-0.54803		19	LEU	-0.24976
20	LEU	-0.27381		2	VAL	-0.24		2	VAL	-0.66		2	VAL	-0.66		2	VAL	-0.35		2	VAL	-0.67		2	VAL	-0.16		20	LEU	-0.16053		20	SER	-0.16853
21	SER	-0.37881		2	VAL	-0.25		2	VAL	-0.67		2	VAL	-0.66		2	VAL	-0.41		2	VAL	-0.59		2	VAL	-0.16		21	SER	-0.17922		21	CYS	-0.02355
22	CYS	-0.07525		2	VAL	-0.29		2	VAL	-0.84		2	VAL	-0.74		2	VAL	-0.26		2	VAL	-0.71		2	VAL	-0.33		22	CYS	0.14516		22	ALA	-0.13774
23	ALA	-0.34097		2	VAL	-0.28		2	VAL	-0.82		2	VAL	-0.91		2	VAL	-0.27		2	VAL	-0.73		2	VAL	-0.35		23	ALA	-0.06131		23	ALA	0.21865
24	ALA	-0.12885		2	VAL	-0.24		2	VAL	-0.81		2	VAL	-0.69		2	VAL	-0.38		2	VAL	-0.74		2	VAL	-0.34		24	ALA	-0.00487		24	SER	0.29387
25	SER	-0.16536		2	VAL	-0.24		2	VAL	-0.74		2	VAL	-0.63		2	VAL	-0.38		2	VAL	-0.69		2	VAL	-0.35		25	SER	-0.10618		25	GLU	0.08477
26	GLY	-0.47403		2	VAL	-0.29		2	VAL	-0.77		2	VAL	-0.71		2	VAL	-0.33		2	VAL	-0.65		2	VAL	-0.41		26	GLY	-0.3019		26	PHE	-0.08976
27	PHE	-0.1549		2	VAL	-0.29		2	VAL	-0.65		2	VAL	-0.73		2	VAL	-0.26		2	VAL	-0.67		2	VAL	-0.29		27	PHE	-0.1911		27	ILE	-0.75593
28	THR	0.02415		2	VAL	-0.32		2	VAL	-0.84		2	VAL	-0.73		2	VAL	-0.36		2	VAL	-0.76		2	VAL	-0.34		28	PRO	-0.41773		28	VAL	-0.34773
29	PHE	-0.23096		2	VAL	-0.3		2	VAL	-0.85		2	VAL	-0.9		2	VAL	-0.36		2	VAL	-0.77		2	VAL	-0.18		29	PHE	-0.5432		29	SER	-0.70557
30	TYR	-0.24955		2	VAL	-0.32		2	VAL	-0.82		2	VAL	-0.61		2	VAL	-0.39		2	VAL	-0.72		2	VAL	-0.38		30	ASP	-0.45517		30	ARG	-0.50067
31	SER	-0.24031		2	VAL	-0.26		2	VAL	-0.73		2	VAL	-0.7		2	VAL	-0.39		2	VAL	-0.69		2	VAL	-0.39		31	ASP	-0.32671		31	ASN	-0.33583
32	TYR	-0.2588		2	VAL	-0.41		2	VAL	-0.66		2	VAL	-0.66		2	VAL	-0.2		2	VAL	-0.63		2	VAL	-0.44		32	TYR	-0.02685		32	TYR	-0.02318
33	TRP	-0.51655		2	VAL	-0.5		2	VAL	-0.81		2	VAL	-0.72		2	VAL	-0.3		2	VAL	-0.64		2	VAL	-0.4		33	ALA	-0.16334		33	MET	-0.09939
34	MET	-0.09528		3	GLN	-0.37		3	GLN	-0.54		3	GLN	-0.51		2	VAL	-0.36		3	GLN	-0.42		2	VAL	-0.27		34	ILE	-0.02623		34	SER	0.05931
35	THR	-0.01215		3	GLN	-0.31		3	GLN	-0.46		3	GLN	-0.43		2	VAL	-0.35		3	GLN	-0.42		2	VAL	-0.22		35	HSD	-0.01588		35	TRP	-0.09451
36	TRP	-0.09457		3	GLN	-0.43		3	GLN	-0.6		3	GLN	-0.59		3	GLN	-0.08		3	GLN	-0.48		3	GLN	-0.06		36	TRP	-0.02715		36	VAL	-0.16185
37	VAL	-0.18711		3	GLN	-0.45		3	GLN	-0.65		3	GLN	-0.66		3	GLN	0		3	GLN	-0.31		3	GLN	-0.07		37	VAL	-0.03208		37	ARG	-0.38889
38	ARG	-0.46926		3	GLN	-0.51		3	GLN	-0.56		3	GLN	-0.56		3	GLN	-0.11		3	GLN	-0.35		3	GLN	-0.09		38	ARG	-0.36422		38	GLN	0.08818
39	GLN	-0.01998		3	GLN	-0.55		3	GLN	-0.61		3	GLN	-0.61		3	GLN	-0.13		3	GLN	-0.32		3	GLN	-0.04		39	LEU	0.09339		39	ALA	-0.1637
40	ALA	-0.15538		3	GLN	-0.49		3	GLN	-0.57		3	GLN	-0.56		3	GLN	-0.11		3	GLN	-0.31		3	GLN	-0.09		40	ALA	-0.19599		40	PRO	0.28874
41	PRO	0.24703		3	GLN	-0.49		3	GLN	-0.55		3	GLN	-0.6		3	GLN	-0.21		3	GLN	-0.24		3	GLN	-0.11		41	PRO	0.01529		41	GLY	-0.03365
42	GLY	-0.06746		3	GLN	-0.32		3	GLN	-0.54		3	GLN	-0.6		3	GLN	-0.13		3	GLN	-0.42		3	GLN	-0.04		42	GLY	-0.11554		42	LYS	-0.22863
43	LYS	-0.26837		3	GLN	-0.4		3	GLN	-0.66		3	GLN	-0.67		3	GLN	-0.11		3	GLN	-0.34		3	GLN	-0.06		43	LYS	-0.31543		43	GLY	-0.45499
44	GLY	-0.42612		3	GLN	-0.48		3	GLN	-0.54		3	GLN	-0.56		3	GLN	-0.09		3	GLN	-0.33		3	GLN	0.03		44	GLY	-0.20348		44	LEU	-0.15379
45	LEU	-0.26644		3	GLN	-0.57		3	GLN	-0.55		3	GLN	-0.55		3	GLN	-0.21		3	GLN	-0.36		3	GLN	-0.1		45	LEU	-0.05934		45	GLU	-0.37852
46	GLU	-0.32254		3	GLN	-0.43		3	GLN	-0.6		3	GLN	-0.62		3	GLN	-0.21		3	GLN	-0.27		3	GLN	-0.14		46	GLU	-0.29994		46	TRP	-0.04557
47	TRP	-0.24243		3	GLN	-0.49		3	GLN	-0.6		3	GLN	-0.62		3	GLN	-0.24		3	GLN	-0.36		3	GLN	-0.17		47	TRP	-0.38108		47	VAL	-0.27044
48	VAL	-0.27477		3	GLN	-0.48		3	GLN	-0.61		3	GLN	-0.63		3	GLN	-0.26		3	GLN	-0.32		3	GLN	-0.05		48	VAL	-0.24938		48	SER	0.02528
49	ALA	-0.08696		3	GLN	-0.44		3	GLN	-0.62		3	GLN	-0.6		3	GLN	-0.26		3	GLN	-0.37		3	GLN	-0.14		49	SER	0.08365		49	VAL	0.54258
50	ASN	-0.06763		3	GLN	-0.49		3	GLN	-0.54		3	GLN	-0.58		3	GLN	-0.3		3	GLN	-0.48		3	GLN	-0.11		50	SER	-0.03177		50	ILE	-0.03084
51	ILE	-0.67761		4	LEU	-0.55		4	LEU	-0.61		4	LEU	-0.59		3	GLN	-0.12		4	LEU	-0.11		3	GLN	0		51	ILE	-0.16978		51	TYR	0.28445
52	LYS	-0.62309		4	LEU	-0.55		4	LEU	-0.6		4	LEU	-0.62		3	GLN	-0.1		4	LEU	-0.04		3	GLN	0		52	SER	-0.33173		52	SER	-0.33152
53	HSD	-0.63264		4	LEU	-0.35		4	LEU	-0.38		4	LEU	-0.44		4	LEU	-0.12		4	LEU	-0.04		4	LEU	0.09		53	TRP	-0.68845		53	GLY	-0.21764
54	ASP	-0.76575		4	LEU	-0.33		4	LEU	-0.27		4	LEU	-0.31		4	LEU	-0.11		4	LEU	-0.08		4	LEU	0.12		54	ASP	-0.47988		54	GLY	-0.06344
55	GLU	-0.94624		4	LEU	-0.16		4	LEU	-0.23		4	LEU	-0.24		4	LEU	-0.07		4	LEU	0.03		4	LEU	0.11		55	SER	-0.21505		55	SER	0.27343
56	SER	-0.85146		4	LEU	-0.19		4	LEU	-0.27		4	LEU	-0.21		4	LEU	-0.08		4	LEU	0.01		4	LEU	0.04		56	GLY	-0.10837		56	THR	0.1606
57	GLU	-0.45115		4	LEU	-0.17		4	LEU	-0.33		4	LEU	-0.22		4	LEU	0.04		4	LEU	0.14		4	LEU	0.12		57	SER	-0.30147		57	PHE	0.41443
58	SER	-0.48759		4	LEU	-0.07		4	LEU	-0.14		4	LEU	-0.13		4	LEU	-0.07		4	LEU	0		4	LEU	0.09		58	ILE	-0.24022		58	TYR	-0.1471
59	HSD	-0.32449		4	LEU	-0.23		4	LEU	-0.4		4	LEU	-0.35		4	LEU	0.03		4	LEU	0		4	LEU	0.17		59	GLY	-0.2863		59	ALA	-0.67479
60	TYR	-0.55284		4	LEU	0.04		4	LEU	-0.03		4	LEU	-0.07		4	LEU	0.06		4	LEU	0.07		4	LEU	-0.04		60	TYR	-0.39036		60	ASP	-0.96126
61	VAL	-0.85205		4	LEU	0.04		4	LEU	0.02		4	LEU	0		4	LEU	-0.09		4	LEU	0		4	LEU	-0.07		61	ALA	-0.89318		61	SER	-1.33987
62	ASP	-0.92386		4	LEU	0.06		4	LEU	-0.05		4	LEU	-0.09		4	LEU	0.06		4	LEU	0.01		4	LEU	0.06		62	ASP	-1.0259		62	VAL	-1.01358
63	SER	-1.40627		4	LEU	0.23		4	LEU	-0.14		4	LEU	-0.09		4	LEU	0.28		4	LEU	0.12		4	LEU	0.11		63	SER	-1.26093		63	LYS	-0.49533
64	VAL	-1.06834		4	LEU	0.05		4	LEU	-0.09		4	LEU	-0.06		4	LEU	0.07		4	LEU	0.06		4	LEU	0.11		64	VAL	-0.99762		64	GLY	-0.7151
65	ARG	-0.77361		4	LEU	-0.02		4	LEU	-0.15		4	LEU	-0.11		4	LEU	0.07		4	LEU	-0.11		4	LEU	0.09		65	LYS	-0.75434		65	ARG	-0.89311
66	GLY	-0.60053		4	LEU	-0.01		4	LEU	-0.12		4	LEU	-0.11		4	LEU	0.04		4	LEU	-0.01		4	LEU	0.08		66	GLY	-0.6684		66	PHE	-0.67439
67	ARG	-0.77365		4	LEU	0.08		4	LEU	-0.22		4	LEU	-0.15		4	LEU	0.02		4	LEU	0.08		4	LEU	0.03		67	ARG	-0.88005		67	THR	-0.41301
68	PHE	-0.53466		4	LEU	-0.39		4	LEU	-0.41		4	LEU	-0.41		4	LEU	0.12		4	LEU	-0.14		4	LEU	0.1		68	PHE	-0.5202		68	ILE	-0.14796
69	THR	-0.50412		4	LEU	-0.4		4	LEU	-0.42		4	LEU	-0.41		4	LEU	0.19		4	LEU	-0.07		4	LEU	-0.02		69	THR	-0.38358		69	SER	-0.55776
70	ILE	-0.3137		5	VAL	-0.29		5	VAL	-0.35		5	VAL	-0.4		4	LEU	-0.28		5	VAL	-0.26		4	LEU	-0.04		70	ILE	-0.04231		70	ARG	-0.73046
71	SER	-0.73643		5	VAL	-0.32		5	VAL	-0.37		5	VAL	-0.43		4	LEU	-0.25		5	VAL	-0.27		4	LEU	-0.04		71	SER	-0.44578		71	ASP	-0.9455
72	ARG	-0.78822		5	VAL	-0.34		5	VAL	-0.31		5	VAL	-0.38		5	VAL	-0.31		5	VAL	-0.2		5	VAL	-0.21		72	ARG	-0.55352		72	ASN	-0.84872
73	ASP	-0.78458		5	VAL	-0.37		5	VAL	-0.21		5	VAL	-0.32		5	VAL	-0.35		5	VAL	-0.18		5	VAL	-0.23		73	ASP	-0.63853		73	SER	-0.64972
74	ASN	-0.5972		5	VAL	-0.35		5	VAL	-0.31		5	VAL	-0.38		5	VAL	-0.31		5	VAL	-0.25		5	VAL	-0.21		74	ASN	-0.8683		74	LYS	-0.67935
75	ALA	-0.3445		5	VAL	-0.32		5	VAL	-0.33		5	VAL	-0.4		5	VAL	-0.21		5	VAL	-0.3		5	VAL	-0.16		75	ALA	-0.77188		75	ASN	-0.35465
76	LYS	-0.47734		5	VAL	-0.34		5	VAL	-0.31		5	VAL	-0.38		5	VAL	-0.31		5	VAL	-0.21		5	VAL	-0.23		76	LYS	-0.42332		76	THR	-0.67441
77	ASN	-0.31972		5	VAL	-0.36		5	VAL	-0.23		5	VAL	-0.27		5	VAL	-0.29		5	VAL	-0.17		5	VAL	-0.27		77	ASN	-0.63358		77	LEU	-0.28066
78	SER	-0.70268		5	VAL	-0.23		5	VAL	-0.23		5	VAL	-0.24		5	VAL	-0.31		5	VAL	-0.17		5	VAL	-0.23		78	SER	-0.51613		78	TYR	-0.72436
79	VAL	-0.44193		5	VAL	-0.36		5	VAL	-0.28		5	VAL	-0.35		5	VAL	-0.23		5	VAL	-0.25		5	VAL	-0.18		79	LEU	-0.18732		79	LEU	-0.33419
80	TYR	-0.85492		5	VAL	-0.46		5	VAL	-0.43		5	VAL	-0.4		5	VAL	-0.17		5	VAL	-0.37		5	VAL	-0.17		80	TYR	-0.67513		80	GLN	-0.60128
81	LEU	-0.29313		5	VAL	-0.51		5	VAL	-0.7		5	VAL	-0.52		5	VAL	-0.3		5	VAL	-0.47		5	VAL	-0.23		81	LEU	-0.31304		81	MET	-0.35117
82	GLN	-0.69353		5	VAL	-0.49		5	VAL	-0.45		5	VAL	-0.46		5	VAL	-0.34		5	VAL	-0.37		5	VAL	-0.22		82	GLN	-0.63349		82	ASN	-0.58619
83	MET	-0.33511		5	VAL	-0.46		5	VAL	-0.42		5	VAL	-0.42		5	VAL	-0.35		5	VAL	-0.45		5	VAL	-0.21		83	MET	-0.41094		83	SER	-0.66245
84	LYS	-0.49912		5	VAL	-0.25		5	VAL	-0.18		5	VAL	-0.24		5	VAL	-0.34		5	VAL	-0.17		5	VAL	-0.19		84	ASN	-0.71086		84	LEU	-0.61086
85	GLY	-0.53621		5	VAL	-0.14		5	VAL	-0.15		5	VAL	-0.2		5	VAL	-0.34		5	VAL	-0.15		5	VAL	-0.24		85	SER	-0.74883		85	ARG	-0.68397
86	LEU	-0.40953		6	GLU	-0.23		6	GLU	-0.14		6	GLU	-0.22		5	VAL	-0.17		6	GLU	-0.11		5	VAL	-0.17		86	LEU	-0.57621		86	ALA	-0.33653
87	ARG	-0.68312		6	GLU	-0.26		6	GLU	-0.12		6	GLU	-0.16		5	VAL	-0.06		6	GLU	-0.08		5	VAL	-0.12		87	ARG	-0.79905		87	GLU	-0.58061
88	ALA	-0.50159		6	GLU	-0.15		6	GLU	-0.02		6	GLU	-0.07		6	GLU	-0.12		6	GLU	-0.05		6	GLU	-0.1		88	ALA	-0.50289		88	ASP	-0.54508
89	GLU	-0.71438		6	GLU	0.02		6	GLU	0		6	GLU	-0.05		6	GLU	-0.09		6	GLU	-0.04		6	GLU	-0.09		89	GLU	-0.78156		89	THR	0.29847
90	ASP	-0.61184		6	GLU	-0.09		6	GLU	0		6	GLU	-0.04		6	GLU	-0.01		6	GLU	0.09		6	GLU	-0.04		90	ASP	-0.75091		90	GLY	0.37116
91	THR	0.13527		6	GLU	-0.01		6	GLU	0.01		6	GLU	0.09		6	GLU	0.14		6	GLU	0.08		6	GLU	0		91	THR	-0.11337		91	VAL	0.40719
92	ALA	0.19045		6	GLU	-0.03		6	GLU	0.12		6	GLU	0.08		6	GLU	0.03		6	GLU	0.13		6	GLU	0.02		92	ALA	0.0384		92	TYR	0.11302
93	VAL	0.37663		6	GLU	-0.19		6	GLU	-0.02		6	GLU	-0.06		6	GLU	0.18		6	GLU	0.04		6	GLU	-0.01		93	LEU	0.24162		93	TYR	-0.05228
94	TYR	0.09212		6	GLU	-0.15		6	GLU	-0.03		6	GLU	-0.06		6	GLU	0.14		6	GLU	-0.02		6	GLU	0.02		94	TYR	0.05684		94	CYS	0.00335
95	TYR	-0.05846		6	GLU	-0.07		6	GLU	0.1		6	GLU	0.05		6	GLU	0		6	GLU	0.03		6	GLU	0.04		95	TYR	0.13805		95	ALA	-0.02252
96	CYS	-0.04027		6	GLU	-0.13		6	GLU	0.04		6	GLU	0.02		6	GLU	0		6	GLU	0.11		6	GLU	0.01		96	CYS	0.09776		96	ARG	-0.26043
97	ALA	0.00205		6	GLU	-0.14		6	GLU	0.13		6	GLU	0.13		6	GLU	0.04		6	GLU	0.13		6	GLU	0.06		97	ALA	-0.06753		97	ASP	-0.05721
98	ARG	0.06704		6	GLU	-0.08		6	GLU	0.03		6	GLU	0.02		6	GLU	0.09		6	GLU	0.13		6	GLU	0.09		98	LYS	0.30149		98	ARG	-0.24951
99	ASP	-0.13084		6	GLU	0		6	GLU	-0.03		6	GLU	-0.09		6	GLU	0.03		6	GLU	-0.01		6	GLU	0.03		99	GLY	0.408		99	GLY	-0.12899
100	GLY	-0.15536		6	GLU	-0.11		6	GLU	-0.04		6	GLU	-0.08		6	GLU	0.06		6	GLU	-0.05		6	GLU	0.15		100	ALA	0.64933		100	LEU	0.09417
101	GLY	-0.27922		7	SER	0.07		7	SER	0.16		7	SER	0.06		6	GLU	0.12		7	SER	0.06		6	GLU	-0.01		101	PHE	0.47633		101	VAL	-0.20671
102	TYR	0.35169		7	SER	0.1		7	SER	0.15		7	SER	0.05		6	GLU	-0.01		7	SER	-0.13		6	GLU	-0.05		102	PRO	0.35597		102	SER	-0.16541
103	ASN	0.53022		7	SER	0.08		7	SER	0.18		7	SER	0.08		7	SER	0.15		7	SER	-0.09		7	SER	0.04		103	GLY	0.29025		103	ASP	-0.18151
104	ILE	0.58656		7	SER	0.03		7	SER	0.19		7	SER	0.11		7	SER	0.14		7	SER	0.14		7	SER	0.05		104	TYR	-0.04232		104	TYR	-0.08641
105	LEU	0.68321		7	SER	0.1		7	SER	0.19		7	SER	0.07		7	SER	-0.14		7	SER	-0.11		7	SER	0.06		105	SER	0.19724		105	TRP	-0.07921
106	THR	0.70491		7	SER	0.02		7	SER	0.1		7	SER	0.05		7	SER	-0.14		7	SER	-0.01		7	SER	0.06		106	SER	0.66902		106	GLY	0.15215
107	ALA	0.70587		7	SER	0.1		7	SER	0.16		7	SER	0.06		7	SER	-0.07		7	SER	-0.07		7	SER	-0.01		107	GLY	0.37667		107	GLN	-0.04613
108	TYR	-0.178		7	SER	0.15		7	SER	0.25		7	SER	0.14		7	SER	0.13		7	SER	-0.22		7	SER	0.01		108	TRP	0.12303		108	GLY	0.17416
109	TYR	0.00408		7	SER	0.06		7	SER	0.11		7	SER	0.07		7	SER	-0.17		7	SER	-0.16		7	SER	0.03		109	TYR	0.48799		109	THR	0.30668
110	HSD	-0.22978		7	SER	0.06		7	SER	0.16		7	SER	0.13		7	SER	0.17		7	SER	-0.1		7	SER	-0.17		110	TYR	0.53505		110	LEU	0.59563
111	ALA	-0.09611		7	SER	0.1		7	SER	0.2		7	SER	0.08		7	SER	0.13		7	SER	-0.12		7	SER	-0.24		111	GLY	0.35742		111	VAL	0.5959
112	PRO	-0.06792		8	GLY	0.04		8	GLY	0.1		8	GLY	0.03		7	SER	-0.19		8	GLY	-0.14		7	SER	-0.2		112	LEU	-0.06909		112	THR	0.75561
113	SER	0.09724		8	GLY	0.05		8	GLY	0.11		8	GLY	0.04		7	SER	-0.19		8	GLY	-0.03		7	SER	-0.18		113	ASP	0.24586		113	VAL	0.06192
114	TYR	-0.07143		8	GLY	0.03		8	GLY	0.03		8	GLY	-0.05		8	GLY	-0.34		8	GLY	-0.25		8	GLY	-0.22		114	VAL	-0.17442		114	SER	0.27312
115	TRP	-0.0109		8	GLY	-0.14		8	GLY	-0.12		8	GLY	-0.2		8	GLY	-0.35		8	GLY	-0.28		8	GLY	-0.12		115	TRP	-0.08169
116	GLY	0.07011		8	GLY	-0.04		8	GLY	0.01		8	GLY	-0.07		8	GLY	-0.49		8	GLY	-0.26		8	GLY	-0.33		116	GLY	0.0589
117	GLN	-0.00281		8	GLY	0.06		8	GLY	0.14		8	GLY	0.01		8	GLY	-0.6		8	GLY	-0.11		8	GLY	-0.27		117	GLN	-0.10828
118	GLY	0.14812		8	GLY	0.01		8	GLY	0.04		8	GLY	-0.04		8	GLY	-0.5		8	GLY	-0.21		8	GLY	-0.32		118	GLY	0.05205
119	THR	0.20274		9	GLY	0.22		9	GLY	0.26		9	GLY	0.19		8	GLY	-0.34		9	GLY	0.16		8	GLY	-0.19		119	ALA	0.061
120	LEU	0.63571		9	GLY	0.3		9	GLY	0.27		9	GLY	0.2		8	GLY	-0.31		9	GLY	0.19		8	GLY	-0.11		120	THR	0.31013
121	VAL	0.64009		9	GLY	0.3		9	GLY	0.38		9	GLY	0.3		9	GLY	-0.2		9	GLY	0.35		9	GLY	-0.04		121	VAL	0.34246
122	THR	0.83155		9	GLY	0.39		9	GLY	0.42		9	GLY	0.35		9	GLY	-0.16		9	GLY	0.37		9	GLY	-0.11		122	THR	0.4235
123	VAL	-0.01795		9	GLY	0.3		9	GLY	0.37		9	GLY	0.3		9	GLY	-0.06		9	GLY	0.36		9	GLY	0.02		123	VAL	-0.08278
124	SER	0.14071		9	GLY	0.5		9	GLY	0.54		9	GLY	0.48		9	GLY	-0.09		9	GLY	0.56		9	GLY	0.04		124	SER	0.06726
125	SER	-0.02516		9	GLY	0.5		9	GLY	0.54		9	GLY	0.48		9	GLY	-0.07		9	GLY	0.56		9	GLY	0.02
				10	GLY	0.55		10	GLY	0.64		10	GLY	0.54		9	GLY	0.13		10	GLY	0.68		9	GLY	0.25
				10	GLY	0.61		10	GLY	0.75		10	GLY	0.68		9	GLY	0.05		10	GLY	0.7		9	GLY	0.23
				10	GLY	0.6		10	GLY	0.65		10	GLY	0.59		10	ASP	0.16		10	GLY	0.67		10	GLY	0.33
				10	GLY	0.6		10	GLY	0.67		10	GLY	0.6		10	ASP	0.2		10	GLY	0.64		10	GLY	0.44
				10	GLY	0.6		10	GLY	0.66		10	GLY	0.59		10	ASP	0.24		10	GLY	0.67		10	GLY	0.37
				10	GLY	0.55		10	GLY	0.62		10	GLY	0.57		10	ASP	0.24		10	GLY	0.55		10	GLY	0.31
				10	GLY	0.52		10	GLY	0.59		10	GLY	0.53		10	ASP	0.21		10	GLY	0.55		10	GLY	0.37
				11	LEU	0.45		11	LEU	0.57		11	LEU	0.52		10	ASP	0.16		11	LEU	0.48		10	GLY	0.3
				11	LEU	0.48		11	LEU	0.6		11	LEU	0.55		10	ASP	0.15		11	LEU	0.56		10	GLY	0.31
				11	LEU	0.45		11	LEU	0.36		11	LEU	0.38		10	ASP	0.25		11	LEU	0.48		11	LEU	0.22
				11	LEU	0.45		11	LEU	0.43		11	LEU	0.39		10	ASP	0.27		11	LEU	0.46		11	LEU	0.25
				11	LEU	0.43		11	LEU	0.33		11	LEU	0.35		10	ASP	0.14		11	LEU	0.44		11	LEU	0.17
				11	LEU	0.38		11	LEU	0.29		11	LEU	0.3		10	ASP	0.22		11	LEU	0.38		11	LEU	0.15
				11	LEU	0.43		11	LEU	0.51		11	LEU	0.45		10	ASP	0.15		11	LEU	0.53		11	LEU	0.18
				11	LEU	0.21		11	LEU	0.26		11	LEU	0.14		11	LEU	0.15		11	LEU	0.29		11	LEU	0.21
				11	LEU	0.11		11	LEU	0.21		11	LEU	0.08		11	LEU	0.15		11	LEU	0.24		11	LEU	0.2
				11	LEU	0.27		11	LEU	0.49		11	LEU	0.4		11	LEU	0.06		11	LEU	0.29		11	LEU	0.06
				11	LEU	0.22		11	LEU	0.47		11	LEU	0.31		11	LEU	0.05		11	LEU	0.34		11	LEU	0.22
				11	LEU	0.32		11	LEU	0.52		11	LEU	0.48		11	LEU	-0.04		11	LEU	0.38		11	LEU	0.02
				11	LEU	0.15		11	LEU	0.34		11	LEU	0.36		11	LEU	-0.09		11	LEU	0.21		11	LEU	-0.02
				11	LEU	0.12		11	LEU	0.16		11	LEU	0.09		11	LEU	0.16		11	LEU	0.03		11	LEU	0.02
				11	LEU	0.15		11	LEU	0.09		11	LEU	-0.02		11	LEU	-0.17		11	LEU	0.08		11	LEU	0.18
				11	LEU	0.22		11	LEU	0.19		11	LEU	0.07		11	LEU	-0.23		11	LEU	-0.01		11	LEU	0.08
				11	LEU	-0.03		11	LEU	0.01		11	LEU	-0.06		11	LEU	-0.1		11	LEU	0.07		11	LEU	0.1
				11	LEU	0.36		11	LEU	0.32		11	LEU	0.35		11	LEU	-0.05		11	LEU	0.44		11	LEU	-0.03
				11	LEU	0.1		11	LEU	0.14		11	LEU	0.1		11	LEU	-0.05		11	LEU	0.18		11	LEU	0.08
				12	VAL	0.31		12	ILE	0.33		12	VAL	0.3		11	LEU	-0.18		12	ILE	0.21		11	LEU	0.26
				12	VAL	0.34		12	ILE	0.42		12	VAL	0.41		11	LEU	-0.24		12	ILE	0.35		11	LEU	0.16
				12	VAL	-0.22		12	ILE	0.11		12	VAL	-0.02		11	LEU	-0.33		12	ILE	0.06		12	ILE	0.19
				12	VAL	-0.21		12	ILE	0.08		12	VAL	-0.05		11	LEU	-0.27		12	ILE	0.07		12	ILE	0.33
				12	VAL	-0.2		12	ILE	0.08		12	VAL	0.11		11	LEU	-0.39		12	ILE	0.16		12	ILE	0.17
				12	VAL	-0.23		12	ILE	0.01		12	VAL	0.03		11	LEU	-0.05		12	ILE	0.22		12	ILE	0.24
				12	VAL	-0.24		12	ILE	0.05		12	VAL	0.01		11	LEU	-0.24		12	ILE	0.12		12	ILE	0.22
				12	VAL	0.09		12	ILE	0.18		12	VAL	0.14		12	ILE	-0.1		12	ILE	0.17		12	ILE	0.18
				12	VAL	-0.23		12	ILE	0.09		12	VAL	0.02		12	ILE	-0.11		12	ILE	0.36		12	ILE	0.24
				12	VAL	-0.05		12	ILE	0.11		12	VAL	0.03		12	ILE	-0.37		12	ILE	0.12		12	ILE	0.21
				12	VAL	-0.1		12	ILE	0.09		12	VAL	0.12		12	ILE	-0.36		12	ILE	0.17		12	ILE	0.23
				12	VAL	-0.34		12	ILE	0.27		12	VAL	0.24		12	ILE	-0.36		12	ILE	-0.09		12	ILE	0.19
				12	VAL	0.28		12	ILE	0.09		12	VAL	0.4		12	ILE	-0.33		12	ILE	-0.02		12	ILE	0.22
				12	VAL	-0.03		12	ILE	0.07		12	VAL	-0.03		12	ILE	-0.33		12	ILE	0.2		12	ILE	0.17
				12	VAL	-0.36		12	ILE	-0.07		12	VAL	0.1		12	ILE	-0.26		12	ILE	0.18		12	ILE	0.03
				12	VAL	-0.31		12	ILE	0.18		12	VAL	0.25		12	ILE	-0.12		12	ILE	0.17		12	ILE	0.25
				13	LYS	-0.34		12	ILE	0.01		13	GLN	0.05		12	ILE	-0.35		12	ILE	0.17		12	ILE	0.21
				13	LYS	-0.33		12	ILE	0.19		13	GLN	0		12	ILE	-0.39		12	ILE	0.03		12	ILE	0.28
				13	LYS	-0.38		12	ILE	0.32		13	GLN	0.08		12	ILE	-0.29		12	ILE	0.13		12	ILE	0.1
				13	LYS	-0.38		13	GLN	0.16		13	GLN	0.19		12	ILE	-0.28		13	GLN	0.07		12	ILE	0.06
				13	LYS	-0.37		13	GLN	0.12		13	GLN	0.07		12	ILE	-0.41		13	GLN	0.08		12	ILE	0.17
				13	LYS	-0.34		13	GLN	0.14		13	GLN	0.1		12	ILE	-0.73		13	GLN	0.02		13	GLN	0.08
				13	LYS	-0.39		13	GLN	0.22		13	GLN	-0.01		12	ILE	-0.37		13	GLN	0.1		13	GLN	0.11
				13	LYS	-0.33		13	GLN	0.13		13	GLN	0.06		12	ILE	-0.81		13	GLN	0		13	GLN	0
				13	LYS	-0.32		13	GLN	0.17		13	GLN	0.01		12	ILE	-0.39		13	GLN	0.09		13	GLN	0.15
				13	LYS	-0.27		13	GLN	0.05		13	GLN	0.09		12	ILE	-0.36		13	GLN	0.06		13	GLN	-0.01
				13	LYS	-0.35		13	GLN	0.12		13	GLN	0.01		13	GLN	-0.17		13	GLN	0		13	GLN	0.06
				13	LYS	-0.35		13	GLN	0.09		13	GLN	-0.01		13	GLN	-0.36		13	GLN	0		13	GLN	0.1
				13	LYS	-0.35		13	GLN	0.16		13	GLN	0.01		13	GLN	-0.03		13	GLN	-0.2		13	GLN	0.04
				13	LYS	-0.33		13	GLN	0.09		13	GLN	0.01		13	GLN	0.02		13	GLN	0.17		13	GLN	-0.1
				13	LYS	-0.32		13	GLN	0.09		13	GLN	-0.03		13	GLN	0.05		13	GLN	0.09		13	GLN	-0.05
				13	LYS	-0.33		13	GLN	0.06		13	GLN	0.11		13	GLN	0.04		13	GLN	0.1		13	GLN	0.3
				13	LYS	-0.21		13	GLN	0.09		13	GLN	-0.02		13	GLN	0.03		13	GLN	0.2		13	GLN	0.21
				13	LYS	-0.21		13	GLN	-0.04		14	PRO	0.08		13	GLN	0.1		13	GLN	-0.11		13	GLN	0.11
				13	LYS	-0.21		13	GLN	0.09		14	PRO	0.18		13	GLN	-0.01		13	GLN	0		13	GLN	0.11
				13	LYS	-0.16		13	GLN	0.01		14	PRO	0.17		13	GLN	0.08		13	GLN	-0.07		13	GLN	0
				13	LYS	-0.53		14	PRO	0.07		14	PRO	0.18		13	GLN	0.07		14	PRO	0.07		13	GLN	-0.04
				13	LYS	-0.66		14	PRO	0.25		14	PRO	-0.25		13	GLN	0.07		14	PRO	0.11		13	GLN	-0.07
				14	PRO	-0.64		14	PRO	0.24		14	PRO	-0.3		13	GLN	0.06		14	PRO	0.15		14	PRO	-0.03
				14	PRO	-0.51		14	PRO	0.26		14	PRO	-0.17		13	GLN	0.05		14	PRO	0.13		14	PRO	0.14
				14	PRO	-0.51		14	PRO	-0.26		14	PRO	-0.36		13	GLN	-0.02		14	PRO	-0.19		14	PRO	0.1
				14	PRO	-0.49		14	PRO	-0.33		14	PRO	-0.22		13	GLN	-0.08		14	PRO	-0.25		14	PRO	0.18
				14	PRO	-0.95		14	PRO	-0.19		14	PRO	-0.08		13	GLN	-0.22		14	PRO	-0.29		14	PRO	-0.24
				14	PRO	-1.03		14	PRO	-0.6		14	PRO	-0.19		14	PRO	-0.2		14	PRO	-0.45		14	PRO	-0.36
				14	PRO	-1.03		14	PRO	-0.24		14	PRO	-0.08		14	PRO	0.01		14	PRO	-0.31		14	PRO	-0.33
				14	PRO	-1.07		14	PRO	0.01		14	PRO	-0.36		14	PRO	0		14	PRO	0.01		14	PRO	-0.37
				14	PRO	-0.91		14	PRO	-0.08		14	PRO	-0.41		14	PRO	0.02		14	PRO	-0.04		14	PRO	-0.37
				14	PRO	-0.73		14	PRO	-0.05		15	GLY	-0.47		14	PRO	-0.56		14	PRO	0.01		14	PRO	-0.05
				14	PRO	-0.78		14	PRO	-0.3		15	GLY	-0.56		14	PRO	-0.67		14	PRO	-0.52		14	PRO	-0.03
				14	PRO	-0.83		14	PRO	-0.35		15	GLY	-0.51		14	PRO	-0.5		14	PRO	-0.41		14	PRO	-0.01
				14	PRO	-0.96		15	GLY	-0.55		15	GLY	-0.6		14	PRO	-0.66		15	GLY	-0.56		14	PRO	-0.57
				14	PRO	-0.95		15	GLY	-0.58		15	GLY	-0.84		14	PRO	-0.52		15	GLY	-0.65		14	PRO	-0.41
				15	GLY	-0.95		15	GLY	-0.49		15	GLY	-0.67		14	PRO	-0.22		15	GLY	-0.63		15	GLY	-0.5
				15	GLY	-0.96		15	GLY	-0.62		15	GLY	-0.65		14	PRO	-0.29		15	GLY	-0.61		15	GLY	-0.46
				15	GLY	-0.71		15	GLY	-0.7		16	GLY	-0.39		14	PRO	-0.29		15	GLY	-0.7		15	GLY	-0.62
				15	GLY	-0.74		15	GLY	-0.53		16	GLY	-0.31		14	PRO	-0.61		15	GLY	-0.61		15	GLY	-0.54
				15	GLY	-0.93		15	GLY	-0.5		16	GLY	-0.32		14	PRO	-0.51		15	GLY	-0.52		15	GLY	-0.63
				15	GLY	-0.8		16	GLY	-0.44		16	GLY	-0.31		15	GLY	-0.66		16	GLY	-0.42		15	GLY	-0.59
				15	GLY	-0.81		16	GLY	-0.31		16	GLY	-0.32		15	GLY	-0.7		16	GLY	-0.41		15	GLY	-0.56
				16	ARG	-0.78		16	GLY	-0.37		16	GLY	-0.35		15	GLY	-0.63		16	GLY	-0.32		16	GLY	-0.45
				16	ARG	-0.79		16	GLY	-0.41		16	GLY	-0.44		15	GLY	-0.6		16	GLY	-0.14		16	GLY	-0.41
				16	ARG	-0.72		16	GLY	-0.37		17	SER	-0.32		15	GLY	-0.69		16	GLY	-0.32		16	GLY	-0.22
				16	ARG	-0.7		16	GLY	-0.38		17	SER	-0.29		15	GLY	-0.67		16	GLY	-0.4		16	GLY	-0.12
				16	ARG	-0.53		16	GLY	-0.42		17	SER	-0.45		15	GLY	-0.58		16	GLY	-0.5		16	GLY	-0.25
				16	ARG	-0.59		17	SER	-0.36		17	SER	-0.44		16	GLY	-0.6		17	SER	-0.4		16	GLY	-0.21
				16	ARG	-0.4		17	SER	-0.4		17	SER	-0.44		16	GLY	-0.61		17	SER	-0.38		16	GLY	-0.33
				16	ARG	-0.49		17	SER	-0.49		17	SER	-0.55		16	GLY	-0.46		17	SER	-0.51		17	SER	-0.15
				16	ARG	-0.29		17	SER	-0.44		17	SER	-0.54		16	GLY	-0.53		17	SER	-0.51		17	SER	-0.17
				16	ARG	-0.76		17	SER	-0.48		17	SER	-0.46		16	GLY	-0.47		17	SER	-0.6		17	SER	-0.23
				16	ARG	-0.51		17	SER	-0.6		17	SER	-0.57		16	GLY	-0.46		17	SER	-0.5		17	SER	-0.26
				16	ARG	-0.63		17	SER	-0.58		17	SER	-0.46		16	GLY	-0.56		17	SER	-0.6		17	SER	-0.32
				16	ARG	-0.55		17	SER	-0.47		17	SER	-0.41		17	SER	-0.49		17	SER	-0.57		17	SER	-0.22
				16	ARG	-0.54		17	SER	-0.52		18	LEU	-0.55		17	SER	-0.48		17	SER	-0.58		17	SER	-0.3
				16	ARG	-0.56		17	SER	-0.5		18	LEU	-0.57		17	SER	-0.61		17	SER	-0.63		17	SER	-0.32
				16	ARG	-0.45		17	SER	-0.51		18	LEU	-0.55		17	SER	-0.59		17	SER	-0.42		17	SER	-0.31
				16	ARG	-0.44		18	LEU	-0.58		18	LEU	-0.55		17	SER	-0.7		18	LEU	-0.55		17	SER	-0.35
				16	ARG	-0.57		18	LEU	-0.62		18	LEU	-0.24		17	SER	-0.71		18	LEU	-0.58		17	SER	-0.23
				16	ARG	-0.52		18	LEU	-0.49		18	LEU	-0.3		17	SER	-0.69		18	LEU	-0.56		18	LEU	-0.28
				16	ARG	-0.45		18	LEU	-0.5		18	LEU	-0.23		17	SER	-0.58		18	LEU	-0.56		18	LEU	-0.3
				16	ARG	-0.49		18	LEU	-0.16		18	LEU	-0.2		17	SER	-0.64		18	LEU	-0.4		18	LEU	-0.22
				16	ARG	-0.46		18	LEU	-0.23		18	LEU	-0.47		17	SER	-0.65		18	LEU	-0.42		18	LEU	-0.3
				16	ARG	-0.71		18	LEU	-0.16		18	LEU	0.13		17	SER	-0.76		18	LEU	-0.3		18	LEU	-0.1
				16	ARG	-0.8		18	LEU	-0.14		18	LEU	0.37		18	LEU	-0.74		18	LEU	-0.29		18	LEU	-0.14
				17	SER	-0.67		18	LEU	-0.47		18	LEU	0.17		18	LEU	-0.78		18	LEU	-0.35		18	LEU	-0.13
				17	SER	-0.65		18	LEU	-0.13		18	LEU	0.22		18	LEU	-0.89		18	LEU	-0.29		18	LEU	-0.19
				17	SER	-0.85		18	LEU	0.12		18	LEU	-0.26		18	LEU	-1		18	LEU	-0.11		18	LEU	-0.15
				17	SER	-0.68		18	LEU	-0.4		18	LEU	-0.59		18	LEU	-0.73		18	LEU	-0.49		18	LEU	-0.22
				17	SER	-0.85		18	LEU	-0.05		18	LEU	-0.11		18	LEU	-0.75		18	LEU	-0.17		18	LEU	-0.09
				17	SER	-0.83		18	LEU	0.12		18	LEU	-0.15		18	LEU	-0.7		18	LEU	0.03		18	LEU	-0.25
				17	SER	-0.84		18	LEU	0.14		18	LEU	-0.52		18	LEU	-0.62		18	LEU	0.26		18	LEU	-0.24
				17	SER	-0.82		18	LEU	0.39		18	LEU	-0.54		18	LEU	-0.87		18	LEU	0.26		18	LEU	0.05
				17	SER	-0.7		18	LEU	0.19		19	ARG	-0.61		18	LEU	-0.28		18	LEU	0.14		18	LEU	-0.02
				17	SER	-0.72		18	LEU	-0.47		19	ARG	-0.62		18	LEU	-0.05		18	LEU	-0.52		18	LEU	0.2
				17	SER	-0.87		18	LEU	-0.49		19	ARG	-0.61		18	LEU	-0.19		18	LEU	-0.5		18	LEU	0.04
				18	LEU	-0.79		19	ARG	-0.55		19	ARG	-0.62		18	LEU	-0.11		19	ARG	-0.55		18	LEU	-0.24
				18	LEU	-0.71		19	ARG	-0.56		19	ARG	-0.61		18	LEU	-0.57		19	ARG	-0.52		18	LEU	-0.24
				18	LEU	-0.58		19	ARG	-0.54		19	ARG	-0.57		18	LEU	-0.92		19	ARG	-0.55		19	ARG	-0.29
				18	LEU	-0.59		19	ARG	-0.58		19	ARG	-0.63		18	LEU	-0.5		19	ARG	-0.57		19	ARG	-0.26
				18	LEU	-0.3		19	ARG	-0.54		19	ARG	-0.73		18	LEU	-0.44		19	ARG	-0.58		19	ARG	-0.3
				18	LEU	-0.35		19	ARG	-0.5		19	ARG	-0.69		18	LEU	-0.64		19	ARG	-0.53		19	ARG	-0.3
				18	LEU	-0.26		19	ARG	-0.57		19	ARG	-0.6		18	LEU	-0.64		19	ARG	-0.54		19	ARG	-0.33
				18	LEU	-0.22		19	ARG	-0.63		19	ARG	-0.74		19	ARG	-0.72		19	ARG	-0.69		19	ARG	-0.27
				18	LEU	-0.53		19	ARG	-0.62		19	ARG	-0.76		19	ARG	-0.93		19	ARG	-0.63		19	ARG	-0.27
				18	LEU	-0.23		19	ARG	-0.51		19	ARG	-0.67		19	ARG	-0.67		19	ARG	-0.59		19	ARG	-0.4
				18	LEU	0.03		19	ARG	-0.6		19	ARG	-0.65		19	ARG	-0.75		19	ARG	-0.64		19	ARG	-0.34
				18	LEU	-0.52		19	ARG	-0.59		19	ARG	-0.68		19	ARG	-0.69		19	ARG	-0.59		19	ARG	-0.32
				18	LEU	-0.12		19	ARG	-0.53		19	ARG	-0.79		19	ARG	-0.68		19	ARG	-0.6		19	ARG	-0.35
				18	LEU	0.03		19	ARG	-0.57		19	ARG	-0.72		19	ARG	-0.7		19	ARG	-0.71		19	ARG	-0.3
				18	LEU	0.04		19	ARG	-0.63		19	ARG	-0.74		19	ARG	-0.72		19	ARG	-0.74		19	ARG	-0.32
				18	LEU	0.29		19	ARG	-0.65		19	ARG	-0.7		19	ARG	-0.7		19	ARG	-0.66		19	ARG	-0.46
				18	LEU	0.11		19	ARG	-0.64		19	ARG	-0.66		19	ARG	-0.58		19	ARG	-0.69		19	ARG	-0.47
				18	LEU	-0.56		19	ARG	-0.64		19	ARG	-0.65		19	ARG	-0.7		19	ARG	-0.58		19	ARG	-0.38
				18	LEU	-0.56		19	ARG	-0.63		19	ARG	-0.72		19	ARG	-0.7		19	ARG	-0.64		19	ARG	-0.44
				19	ARG	-0.56		19	ARG	-0.66		19	ARG	-0.52		19	ARG	-0.55		19	ARG	-0.81		19	ARG	-0.28
				19	ARG	-0.62		19	ARG	-0.65		19	ARG	-0.44		19	ARG	-0.66		19	ARG	-0.81		19	ARG	-0.3
				19	ARG	-0.59		19	ARG	-0.67		20	VAL	-0.51		19	ARG	-0.71		19	ARG	-0.81		19	ARG	-0.51
				19	ARG	-0.63		19	ARG	-0.45		20	VAL	-0.66		19	ARG	-0.68		19	ARG	-0.45		19	ARG	-0.55
				19	ARG	-0.61		19	ARG	-0.37		20	VAL	-0.45		19	ARG	-0.68		19	ARG	-0.44		19	ARG	-0.6
				19	ARG	-0.56		20	LEU	-0.46		20	VAL	-0.38		19	ARG	-0.65		20	LEU	-0.49		19	ARG	-0.2
				19	ARG	-0.56		20	LEU	-0.59		20	VAL	-0.3		19	ARG	-0.64		20	LEU	-0.55		19	ARG	-0.19
				19	ARG	-0.66		20	LEU	-0.37		20	VAL	-0.36		19	ARG	-0.65		20	LEU	-0.38		20	LEU	-0.23
				19	ARG	-0.65		20	LEU	-0.3		20	VAL	0.01		19	ARG	-0.71		20	LEU	-0.35		20	LEU	-0.39
				19	ARG	-0.56		20	LEU	-0.27		20	VAL	0.07		19	ARG	-0.65		20	LEU	-0.4		20	LEU	-0.14
				19	ARG	-0.57		20	LEU	-0.04		20	VAL	0.01		19	ARG	-0.59		20	LEU	-0.33		20	LEU	-0.25
				19	ARG	-0.62		20	LEU	-0.3		20	VAL	-0.05		19	ARG	-0.74		20	LEU	-0.4		20	LEU	-0.29
				19	ARG	-0.63		20	LEU	-0.04		20	VAL	-0.1		20	LEU	-0.56		20	LEU	-0.3		20	LEU	-0.26
				19	ARG	-0.6		20	LEU	-0.19		20	VAL	-0.23		20	LEU	-0.71		20	LEU	-0.45		20	LEU	-0.19
				19	ARG	-0.62		20	LEU	0		20	VAL	-0.07		20	LEU	-0.48		20	LEU	-0.05		20	LEU	-0.2
				19	ARG	-0.63		20	LEU	0.04		20	VAL	-0.13		20	LEU	-0.41		20	LEU	0.02		20	LEU	-0.16
				19	ARG	-0.7		20	LEU	-0.08		20	VAL	-0.43		20	LEU	-0.37		20	LEU	-0.12		20	LEU	-0.1
				19	ARG	-0.64		20	LEU	0.05		20	VAL	-0.5		20	LEU	-0.09		20	LEU	0.08		20	LEU	-0.07
				19	ARG	-0.74		20	LEU	-0.02		21	SER	-0.23		20	LEU	-0.34		20	LEU	-0.2		20	LEU	-0.02
				19	ARG	-0.69		20	LEU	-0.09		21	SER	-0.07		20	LEU	-0.14		20	LEU	-0.26		20	LEU	-0.01
				19	ARG	-0.66		20	LEU	0.04		21	SER	-0.32		20	LEU	-0.29		20	LEU	-0.13		20	LEU	-0.23
				19	ARG	-0.69		20	LEU	0.08		21	SER	-0.4		20	LEU	-0.12		20	LEU	-0.02		20	LEU	-0.26
				19	ARG	-0.55		20	LEU	-0.34		21	SER	-0.38		20	LEU	-0.05		20	LEU	-0.4		20	LEU	-0.26
				19	ARG	-0.36		20	LEU	-0.41		21	SER	-0.36		20	LEU	-0.17		20	LEU	-0.43		20	LEU	-0.05
				20	LEU	-0.47		21	SER	-0.14		21	SER	-0.14		20	LEU	-0.05		21	SER	-0.25		20	LEU	-0.17
				20	LEU	-0.64		21	SER	0.01		21	SER	-0.58		20	LEU	-0.49		21	SER	-0.19		20	LEU	-0.18
				20	LEU	-0.38		21	SER	-0.09		21	SER	-0.68		20	LEU	-0.51		21	SER	-0.33		21	SER	-0.17
				20	LEU	-0.32		21	SER	-0.34		21	SER	0.05		20	LEU	-0.3		21	SER	-0.55		21	SER	-0.15
				20	LEU	-0.27		21	SER	-0.2		21	SER	0.14		20	LEU	-0.3		21	SER	-0.33		21	SER	-0.28
				20	LEU	-0.06		21	SER	-0.28		22	CYS	0.02		20	LEU	-0.42		21	SER	-0.44		21	SER	-0.38
				20	LEU	-0.3		21	SER	0.02		22	CYS	-0.18		20	LEU	-0.43		21	SER	-0.18		21	SER	-0.28
				20	LEU	-0.06		21	SER	-0.39		22	CYS	0.13		21	SER	-0.21		21	SER	-0.43		21	SER	-0.43
				20	LEU	-0.18		21	SER	-0.59		22	CYS	0.06		21	SER	-0.06		21	SER	-0.52		21	SER	-0.16
				20	LEU	-0.09		21	SER	0.09		22	CYS	0.17		21	SER	-0.14		21	SER	-0.2		21	SER	-0.33
				20	LEU	-0.03		21	SER	0.17		22	CYS	0.07		21	SER	-0.36		21	SER	-0.21		21	SER	-0.29
				20	LEU	-0.17		22	CYS	0.07		22	CYS	0.19		21	SER	-0.42		22	CYS	-0.24		21	SER	-0.22
				20	LEU	-0.02		22	CYS	-0.13		22	CYS	0.14		21	SER	-0.43		22	CYS	-0.5		21	SER	-0.2
				20	LEU	-0.04		22	CYS	0.17		22	CYS	0.04		21	SER	-0.36		22	CYS	-0.13		22	CYS	-0.28
				20	LEU	-0.09		22	CYS	0.09		22	CYS	-0.05		21	SER	-0.03		22	CYS	-0.04		22	CYS	-0.51
				20	LEU	-0.01		22	CYS	0.19		23	ALA	-0.06		21	SER	-0.18		22	CYS	0.05		22	CYS	-0.02
				20	LEU	-0.01		22	CYS	0.12		23	ALA	-0.13		21	SER	0.09		22	CYS	-0.13		22	CYS	0.01
				20	LEU	-0.36		22	CYS	0.23		23	ALA	-0.1		21	SER	0.17		22	CYS	0.08		22	CYS	0.08
				20	LEU	-0.42		22	CYS	0.16		23	ALA	-0.18		22	CYS	0.09		22	CYS	0.05		22	CYS	-0.03
				21	SER	-0.25		22	CYS	0.08		23	ALA	-0.08		22	CYS	-0.04		22	CYS	-0.11		22	CYS	0.09
				21	SER	-0.1		22	CYS	0		23	ALA	-0.17		22	CYS	0.11		22	CYS	-0.06		22	CYS	0.06
				21	SER	-0.31		23	ALA	-0.02		23	ALA	-0.2		22	CYS	0.12		23	ALA	-0.29		22	CYS	-0.08
				21	SER	-0.44		23	ALA	-0.09		23	ALA	-0.09		22	CYS	0.19		23	ALA	-0.29		22	CYS	-0.07
				21	SER	-0.28		23	ALA	-0.06		23	ALA	-0.04		22	CYS	0.16		23	ALA	-0.26		23	ALA	-0.23
				21	SER	-0.41		23	ALA	-0.16		23	ALA	-0.24		22	CYS	0.22		23	ALA	-0.38		23	ALA	-0.28
				21	SER	-0.02		23	ALA	-0.04		24	ALA	0.04		22	CYS	0.13		23	ALA	-0.28		23	ALA	-0.22
				21	SER	-0.54		23	ALA	-0.12		24	ALA	0.02		22	CYS	0.07		23	ALA	-0.35		23	ALA	-0.31
				21	SER	-0.7		23	ALA	-0.12		24	ALA	0.14		22	CYS	-0.03		23	ALA	-0.28		23	ALA	-0.3
				21	SER	0.03		23	ALA	-0.08		24	ALA	0.06		23	ALA	-0.09		23	ALA	-0.28		23	ALA	-0.38
				21	SER	0.06		23	ALA	-0.01		24	ALA	0.19		23	ALA	-0.12		23	ALA	-0.21		23	ALA	-0.22
				22	CYS	-0.02		23	ALA	-0.18		24	ALA	0.15		23	ALA	-0.11		23	ALA	-0.26		23	ALA	-0.31
				22	CYS	-0.21		24	ALA	0		24	ALA	0.11		23	ALA	-0.21		24	ALA	-0.03		23	ALA	-0.28
				22	CYS	0.1		24	ALA	0		24	ALA	0.1		23	ALA	-0.3		24	ALA	-0.15		23	ALA	-0.21
				22	CYS	0.08		24	ALA	0.05		24	ALA	0.25		23	ALA	-0.18		24	ALA	-0.06		24	ALA	-0.19
				22	CYS	0.12		24	ALA	0.04		24	ALA	0.26		23	ALA	-0.26		24	ALA	-0.06		24	ALA	-0.17
				22	CYS	0.05		24	ALA	-0.05		25	SER	0.02		23	ALA	-0.3		24	ALA	0.07		24	ALA	0.1
				22	CYS	0.13		24	ALA	-0.03		25	SER	-0.19		23	ALA	-0.05		24	ALA	0		24	ALA	0.14
				22	CYS	0.03		24	ALA	0.01		25	SER	-0.03		23	ALA	-0.22		24	ALA	0.1		24	ALA	0.03
				22	CYS	0.01		24	ALA	-0.14		25	SER	0.13		24	ALA	0.01		24	ALA	-0.13		24	ALA	-0.19
				22	CYS	-0.16		24	ALA	0.05		25	SER	-0.09		24	ALA	0.07		24	ALA	-0.24		24	ALA	0
				23	SER	-0.04		24	ALA	0.12		25	SER	-0.28		24	ALA	0.14		24	ALA	-0.1		24	ALA	-0.04
				23	SER	-0.04		25	SER	-0.19		25	SER	0.03		24	ALA	0.14		25	SER	-0.35		24	ALA	0.1
				23	SER	-0.06		25	SER	-0.42		25	SER	-0.1		24	ALA	0.17		25	SER	-0.52		24	ALA	0.02
				23	SER	-0.2		25	SER	-0.39		25	SER	-0.14		24	ALA	0.09		25	SER	-0.34		25	SER	0.1
				23	SER	-0.06		25	SER	-0.12		25	SER	-0.17		24	ALA	0.12		25	SER	-0.39		25	SER	0
				23	SER	-0.08		25	SER	-0.33		25	SER	-0.42		24	ALA	0.16		25	SER	-0.46		25	SER	0.06
				23	SER	-0.09		25	SER	-0.34		26	GLY	-0.2		24	ALA	0.24		25	SER	-0.38		25	SER	0.04
				23	SER	-0.08		25	SER	-0.31		26	GLY	-0.04		24	ALA	0.19		25	SER	-0.52		25	SER	-0.07
				23	SER	-0.15		25	SER	-0.34		26	GLY	-0.33		25	SER	0.22		25	SER	-0.48		25	SER	-0.01
				23	SER	-0.06		25	SER	-0.33		26	GLY	-0.57		25	SER	0.12		25	SER	-0.51		25	SER	0.05
				23	SER	-0.2		25	SER	-0.53		26	GLY	-0.3		25	SER	0.15		25	SER	-0.42		25	SER	-0.09
				24	ALA	-0.04		25	SER	-0.62		26	GLY	-0.43		25	SER	0.11		25	SER	-0.39		25	SER	-0.11
				24	ALA	-0.09		26	GLY	-0.56		26	GLY	-0.5		25	SER	0.02		26	GLU	-0.56		25	SER	-0.14
				24	ALA	0		26	GLY	-0.33		27	ILE	-0.35		25	SER	-0.02		26	GLU	-0.55		25	SER	-0.24
				24	ALA	0.04		26	GLY	-0.73		27	ILE	-0.34		25	SER	0.02		26	GLU	-0.54		26	GLY	-0.19
				24	ALA	0.04		26	GLY	-0.77		27	ILE	-0.41		25	SER	-0.01		26	GLU	-0.69		26	GLY	-0.19
				24	ALA	-0.19		26	GLY	-0.69		27	ILE	-0.38		25	SER	-0.04		26	GLU	-0.54		26	GLY	-0.31
				24	ALA	0.09		26	GLY	-0.76		27	ILE	-0.31		25	SER	0.19		26	GLU	-0.58		26	GLY	-0.4
				24	ALA	0.01		26	GLY	-0.69		27	ILE	-0.45		25	SER	-0.02		26	GLU	-0.53		26	GLY	-0.35
				24	ALA	-0.01		27	VAL	-0.69		27	ILE	-0.35		26	GLY	0.06		26	GLU	-0.45		26	GLY	-0.18
				24	ALA	-0.04		27	VAL	-0.63		27	ILE	-0.24		26	GLY	-0.04		26	GLU	-0.5		26	GLY	-0.2
				25	SER	-0.12		27	VAL	-0.75		27	ILE	-0.29		26	GLY	-0.05		26	GLU	-0.43		27	ILE	-0.16
				25	SER	-0.25		27	VAL	-0.7		27	ILE	-0.3		26	GLY	-0.18		26	GLU	-0.46		27	ILE	-0.23
				25	SER	-0.37		27	VAL	-0.65		27	ILE	-0.19		26	GLY	-0.07		26	GLU	-0.47		27	ILE	-0.2
				25	SER	-0.23		27	VAL	-0.81		27	ILE	-0.22		26	GLY	-0.19		26	GLU	-0.38		27	ILE	-0.13
				25	SER	-0.33		27	VAL	-0.61		27	ILE	-0.13		26	GLY	-0.13		26	GLU	-0.4		27	ILE	-0.21
				25	SER	-0.08		27	VAL	-0.62		27	ILE	-0.17		27	VAL	-0.14		26	GLU	-0.45		27	ILE	-0.19
				25	SER	-0.42		27	VAL	-0.57		27	ILE	-0.22		27	VAL	-0.15		27	ILE	-0.44		27	ILE	-0.16
				25	SER	-0.44		27	VAL	-0.42		27	ILE	-0.22		27	VAL	-0.25		27	ILE	-0.46		27	ILE	-0.12
				25	SER	-0.44		27	VAL	-0.43		27	ILE	-0.1		27	VAL	-0.24		27	ILE	-0.38		27	ILE	-0.11
				25	SER	-0.47		27	VAL	-0.42		27	ILE	-0.37		27	VAL	-0.13		27	ILE	-0.48		27	ILE	-0.16
				25	SER	-0.36		27	VAL	-0.48		27	ILE	-0.34		27	VAL	-0.28		27	ILE	-0.17		27	ILE	-0.12
				26	GLY	-0.33		27	VAL	-0.42		28	ILE	-0.4		27	VAL	-0.08		27	ILE	-0.2		27	ILE	-0.13
				26	GLY	-0.53		27	VAL	-0.68		28	ILE	-0.39		27	VAL	-0.01		27	ILE	-0.12		27	ILE	-0.1
				26	GLY	-0.39		27	VAL	-0.64		28	ILE	-0.51		27	VAL	-0.08		27	ILE	-0.25		27	ILE	-0.05
				26	GLY	-0.37		28	THR	-0.72		28	ILE	-0.42		27	VAL	0.09		27	ILE	-0.22		27	ILE	-0.05
				26	GLY	-0.48		28	THR	-0.71		28	ILE	-0.41		27	VAL	0.05		27	ILE	-0.05		27	ILE	-0.06
				26	GLY	-0.23		28	THR	-0.92		28	ILE	-0.43		27	VAL	0.05		27	ILE	-0.08		27	ILE	-0.03
				26	GLY	-0.21		28	THR	-0.79		28	ILE	-0.42		27	VAL	0.06		27	ILE	-0.2		27	ILE	-0.19
				27	PHE	-0.27		28	THR	-0.82		28	ILE	-0.53		27	VAL	0.11		27	ILE	-0.08		27	ILE	-0.19
				27	PHE	-0.32		28	THR	-0.85		28	ILE	-0.38		27	VAL	-0.41		27	ILE	-0.11		28	THR	-0.27
				27	PHE	-0.14		28	THR	-0.83		28	ILE	-0.42		27	VAL	-0.4		27	ILE	-0.05		28	THR	-0.16
				27	PHE	-0.15		28	THR	-0.73		28	ILE	-0.38		28	ILE	-0.47		27	ILE	-0.13		28	THR	-0.65
				27	PHE	-0.1		28	THR	-0.77		28	ILE	-0.37		28	ILE	-0.42		27	ILE	-0.14		28	THR	-0.56
				27	PHE	-0.11		28	THR	-0.92		28	ILE	-0.43		28	ILE	-0.65		27	ILE	-0.67		28	THR	-0.56
				27	PHE	0.03		28	THR	-0.83		28	ILE	-0.32		28	ILE	-0.58		27	ILE	-0.48		28	THR	-0.5
				27	PHE	-0.09		28	THR	-0.83		28	ILE	-0.32		28	ILE	-0.58		28	ILE	-0.74		28	THR	-0.53
				27	PHE	0		28	THR	-0.9		28	ILE	-0.3		28	ILE	-0.54		28	ILE	-0.64		28	THR	-0.53
				27	PHE	-0.19		28	THR	-0.84		28	ILE	-0.29		28	ILE	-0.61		28	ILE	-1		28	THR	-0.54
				27	PHE	-0.04		29	VAL	-0.86		28	ILE	-0.44		28	ILE	-0.62		28	ILE	-0.94		28	THR	-0.37
				27	PHE	-0.27		29	VAL	-0.9		28	ILE	-0.37		28	ILE	-0.55		28	ILE	-0.97		28	THR	-0.58
				27	PHE	0.09		29	VAL	-0.69		29	VAL	-0.48		28	ILE	-0.53		28	ILE	-0.95		28	THR	-0.49
				27	PHE	0.01		29	VAL	-0.72		29	VAL	-0.54		28	ILE	-0.65		28	ILE	-0.72		28	THR	-0.53
				27	PHE	-0.17		29	VAL	-0.42		29	VAL	-0.27		28	ILE	-0.47		28	ILE	-0.67		28	THR	-0.45
				27	PHE	-0.23		29	VAL	-0.49		29	VAL	-0.27		28	ILE	-0.65		28	ILE	-0.67		29	VAL	-0.55
				27	PHE	-0.07		29	VAL	-0.41		29	VAL	-0.08		28	ILE	-0.53		28	ILE	-0.66		29	VAL	-0.66
				27	PHE	-0.04		29	VAL	-0.52		29	VAL	-0.17		28	ILE	-0.45		28	ILE	-0.87		29	VAL	-0.49
				27	PHE	-0.44		29	VAL	-0.45		29	VAL	-0.11		28	ILE	-0.49		28	ILE	-0.78		29	VAL	-0.53
				27	PHE	-0.45		29	VAL	-0.34		29	VAL	-0.22		28	ILE	-0.33		28	ILE	-0.89		29	VAL	-0.55
				28	THR	-0.48		29	VAL	-0.71		29	VAL	-0.07		28	ILE	-0.57		28	ILE	-0.83		29	VAL	-0.66
				28	THR	-0.2		29	VAL	-0.8		29	VAL	-0.11		28	ILE	-0.5		28	ILE	-0.58		29	VAL	-0.56
				28	THR	-0.61		29	VAL	-0.63		29	VAL	-0.35		29	VAL	-0.54		28	ILE	-0.81		29	VAL	-0.53
				28	THR	-0.57		29	VAL	-0.59		29	VAL	-0.47		29	VAL	-0.63		28	ILE	-0.79		29	VAL	-0.7
				28	THR	-0.54		29	VAL	-0.83		29	VAL	-0.31		29	VAL	-0.4		28	ILE	-0.79		29	VAL	-0.57
				28	THR	-0.48		29	VAL	-0.54		29	VAL	-0.3		29	VAL	-0.38		28	ILE	-0.71		29	VAL	-0.61
				28	THR	-0.51		30	SER	-0.82		29	VAL	-0.37		29	VAL	-0.17		29	VAL	-0.73		29	VAL	-0.6
				28	THR	-0.5		30	SER	-0.92		29	VAL	-0.01		29	VAL	-0.17		29	VAL	-0.73		29	VAL	-0.4
				28	THR	-0.65		30	SER	-0.86		30	SER	-0.38		29	VAL	-0.19		29	VAL	-0.51		29	VAL	-0.62
				28	THR	-0.66		30	SER	-0.85		30	SER	-0.47		29	VAL	-0.31		29	VAL	-0.45		29	VAL	-0.48
				28	THR	-0.78		30	SER	-0.95		30	SER	-0.41		29	VAL	-0.24		29	VAL	-0.37		29	VAL	-0.42
				28	THR	-0.65		30	SER	-1.05		30	SER	-0.39		29	VAL	-0.1		29	VAL	-0.47		30	SER	-0.59
				28	THR	-0.72		30	SER	-0.92		30	SER	-0.52		29	VAL	-0.36		29	VAL	-0.44		30	SER	-0.62
				28	THR	-0.63		30	SER	-0.94		30	SER	-0.62		29	VAL	-0.41		29	VAL	-0.43		30	SER	-0.58
				29	PHE	-0.66		30	SER	-0.87		30	SER	-0.49		29	VAL	-0.38		29	VAL	-0.61		30	SER	-0.62
				29	PHE	-0.64		30	SER	-0.75		30	SER	-0.51		29	VAL	-0.36		29	VAL	-0.43		30	SER	-0.68
				29	PHE	-0.82		30	SER	-0.69		30	SER	-0.43		29	VAL	-0.48		29	VAL	-0.21		30	SER	-0.77
				29	PHE	-0.63		31	ARG	-0.76		30	SER	-0.26		29	VAL	-0.16		29	VAL	-0.28		30	SER	-0.62
				29	PHE	-0.93		31	ARG	-0.85		30	SER	-0.21		30	SER	-0.48		29	VAL	-0.05		30	SER	-0.66
				29	PHE	-1.01		31	ARG	-0.73		31	ARG	-0.25		30	SER	-0.57		29	VAL	-0.41		30	SER	-0.5
				29	PHE	-0.64		31	ARG	-0.71		31	ARG	-0.38		30	SER	-0.43		29	VAL	-0.63		30	SER	-0.44
				29	PHE	-0.91		31	ARG	-0.77		31	ARG	-0.16		30	SER	-0.41		29	VAL	-0.42		30	SER	-0.34
				29	PHE	-0.52		31	ARG	-0.64		31	ARG	-0.16		30	SER	-0.52		30	SER	-0.78		31	SER	-0.42
				29	PHE	-0.35		31	ARG	-0.85		31	ARG	-0.29		30	SER	-0.58		30	SER	-0.79		31	SER	-0.44
				29	PHE	-0.36		31	ARG	-0.84		31	ARG	-0.12		30	SER	-0.51		30	SER	-0.73		31	SER	-0.31
				29	PHE	-0.32		31	ARG	-0.83		31	ARG	-0.37		30	SER	-0.54		30	SER	-0.73		31	SER	-0.24
				29	PHE	-0.7		31	ARG	-0.76		31	ARG	-0.34		30	SER	-0.5		30	SER	-0.82		31	SER	-0.36
				29	PHE	-0.66		31	ARG	-0.74		31	ARG	-0.35		30	SER	-0.42		30	SER	-0.93		31	SER	-0.43
				29	PHE	-1.02		31	ARG	-0.62		31	ARG	-0.29		30	SER	-0.28		30	SER	-0.78		31	SER	-0.23
				29	PHE	-0.99		31	ARG	-0.78		31	ARG	-0.33		31	ARG	-0.4		30	SER	-0.8		31	SER	-0.42
				29	PHE	-0.8		31	ARG	-0.71		31	ARG	-0.25		31	ARG	-0.41		30	SER	-0.71		31	SER	-0.22
				29	PHE	-0.85		31	ARG	-0.82		31	ARG	-0.33		31	ARG	-0.37		30	SER	-0.57		31	SER	-0.23
				29	PHE	-0.84		31	ARG	-0.55		31	ARG	-0.26		31	ARG	-0.34		30	SER	-0.45		31	SER	-0.03
				29	PHE	-0.75		31	ARG	-0.51		31	ARG	-0.33		31	ARG	-0.34		31	ARG	-0.57		32	ASN	-0.18
				30	GLY	-0.87		31	ARG	-0.51		31	ARG	-0.23		31	ARG	-0.31		31	ARG	-0.58		32	ASN	-0.19
				30	GLY	-0.9		31	ARG	-0.5		31	ARG	-0.23		31	ARG	-0.49		31	ARG	-0.36		32	ASN	0.01
				30	GLY	-0.8		31	ARG	-0.53		31	ARG	-0.23		31	ARG	-0.5		31	ARG	-0.37		32	ASN	0.01
				30	GLY	-0.88		31	ARG	-0.63		31	ARG	-0.23		31	ARG	-0.51		31	ARG	-0.55		32	ASN	-0.03
				30	GLY	-0.86		31	ARG	-0.53		31	ARG	-0.25		31	ARG	-0.45		31	ARG	-0.45		32	ASN	-0.02
				30	GLY	-0.75		31	ARG	-0.68		31	ARG	-0.26		31	ARG	-0.42		31	ARG	-0.58		32	ASN	-0.16
				30	GLY	-0.78		31	ARG	-0.37		31	ARG	-0.25		31	ARG	-0.27		31	ARG	-0.54		32	ASN	-0.05
				31	ASP	-0.69		32	ASN	-0.67		31	ARG	-0.13		31	ARG	-0.47		31	ARG	-0.62		32	ASN	0.03
				31	ASP	-0.73		32	ASN	-0.67		31	ARG	0.05		31	ARG	-0.42		31	ARG	-0.51		32	ASN	-0.07
				31	ASP	-0.68		32	ASN	-0.31		32	ASN	-0.2		31	ARG	-0.43		31	ARG	-0.56		32	ASN	0.04
				31	ASP	-0.69		32	ASN	-0.1		32	ASN	-0.2		31	ARG	-0.25		31	ARG	-0.52		32	ASN	-0.19
				31	ASP	-0.46		32	ASN	-0.31		32	ASN	0.12		31	ARG	-0.3		31	ARG	-0.53		32	ASN	0.05
				31	ASP	-0.38		32	ASN	-0.14		32	ASN	0.12		31	ARG	-0.3		31	ARG	-0.62		32	ASN	0.02
				31	ASP	-0.35		32	ASN	-0.4		32	ASN	0.02		31	ARG	-0.23		31	ARG	-0.61		33	TYR	0.11
				31	ASP	-0.63		32	ASN	-0.18		32	ASN	0.13		31	ARG	-0.26		31	ARG	-0.55		33	TYR	0.13
				31	ASP	-0.69		32	ASN	-0.05		32	ASN	0.07		31	ARG	-0.35		31	ARG	-0.34		33	TYR	0.16
				31	ASP	-0.44		32	ASN	-0.51		32	ASN	0.16		31	ARG	-0.26		31	ARG	-0.36		33	TYR	0.12
				31	ASP	-0.57		32	ASN	-0.68		32	ASN	0.29		31	ARG	-0.28		31	ARG	-0.28		33	TYR	0.26
				31	ASP	-0.26		32	ASN	-0.52		32	ASN	-0.13		31	ARG	-0.17		31	ARG	-0.5		33	TYR	0.35
				32	PHE	-0.56		32	ASN	-0.15		32	ASN	-0.23		32	ASN	-0.28		31	ARG	-0.51		33	TYR	0.2
				32	PHE	-0.65		32	ASN	-0.25		32	ASN	-0.14		32	ASN	-0.37		31	ARG	-0.46		33	TYR	0.26
				32	PHE	-0.27		33	TYR	0		32	ASN	0.14		32	ASN	0		31	ARG	-0.32		33	TYR	0.36
				32	PHE	-0.2		33	TYR	0.15		32	ASN	-0.03		32	ASN	-0.15		31	ARG	-0.12		33	TYR	0.32
				32	PHE	-0.22		33	TYR	-0.07		33	TYR	0.27		32	ASN	0		32	ASN	-0.32		33	TYR	0.39
				32	PHE	-0.14		33	TYR	-0.13		33	TYR	0.26		32	ASN	0.06		32	ASN	-0.32		33	TYR	0.37
				32	PHE	-0.38		33	TYR	0.14		33	TYR	0.2		32	ASN	0.02		32	ASN	0.14		33	TYR	0.37
				32	PHE	-0.11		33	TYR	0.08		33	TYR	0.01		32	ASN	0.02		32	ASN	-0.11		33	TYR	0.4
				32	PHE	-0.14		33	TYR	0.25		33	TYR	0.4		32	ASN	0.09		32	ASN	0.05		33	TYR	0.33
				32	PHE	-0.34		33	TYR	0.13		33	TYR	0.24		32	ASN	-0.19		32	ASN	-0.02		33	TYR	0.3
				32	PHE	0.01		33	TYR	0.08		33	TYR	0.47		32	ASN	-0.38		32	ASN	-0.19		33	TYR	0.25
				32	PHE	-0.02		33	TYR	-0.01		33	TYR	0.32		32	ASN	-0.1		32	ASN	-0.16		33	TYR	0.33
				32	PHE	0.03		33	TYR	0.16		33	TYR	0.4		32	ASN	0.09		32	ASN	0.06		33	TYR	0.26
				32	PHE	0.05		33	TYR	0.04		33	TYR	0.38		32	ASN	-0.05		32	ASN	-0.45		33	TYR	0.1
				32	PHE	0.06		33	TYR	0.23		33	TYR	0.25		33	TYR	0.15		32	ASN	-0.43		33	TYR	0.15
				32	PHE	0.1		33	TYR	0.28		33	TYR	0.37		33	TYR	0.03		32	ASN	-0.55		34	MET	0.09
				32	PHE	0.13		33	TYR	0.56		33	TYR	0.28		33	TYR	0.17		32	ASN	0.03		34	MET	0.09
				32	PHE	0.13		33	TYR	0.22		33	TYR	0.28		33	TYR	0.03		32	ASN	0.04		34	MET	0.01
				32	PHE	-0.26		33	TYR	0.26		33	TYR	0.39		33	TYR	0.2		33	TYR	-0.01		34	MET	0.08
				32	PHE	-0.7		33	TYR	0.36		33	TYR	0.26		33	TYR	0.28		33	TYR	-0.12		34	MET	-0.13
				33	ALA	-0.18		33	TYR	0.59		33	TYR	0.18		33	TYR	0.23		33	TYR	-0.04		34	MET	-0.09
				33	ALA	-0.05		33	TYR	-0.04		33	TYR	0.27		33	TYR	0.04		33	TYR	-0.09		34	MET	-0.15
				33	ALA	-0.11		33	TYR	0.09		33	TYR	0.27		33	TYR	0.08		33	TYR	0.03		34	MET	-0.18
				33	ALA	-0.34		34	MET	0		33	TYR	0.18		33	TYR	0.12		33	TYR	0.05		34	MET	-0.29
				33	ALA	-0.03		34	MET	-0.01		33	TYR	0.19		33	TYR	0.08		33	TYR	0.1		34	MET	-0.17
				33	ALA	0.13		34	MET	-0.1		34	MET	0.08		33	TYR	0.06		33	TYR	0.07		34	MET	-0.14
				33	ALA	-0.17		34	MET	-0.05		34	MET	0.15		33	TYR	0.14		33	TYR	0.09		34	MET	-0.11
				33	ALA	-0.04		34	MET	-0.16		34	MET	-0.03		33	TYR	0.13		33	TYR	0.19		34	MET	-0.05
				33	ALA	0.07		34	MET	-0.09		34	MET	-0.04		33	TYR	0.06		33	TYR	0.06		34	MET	-0.15
				33	ALA	0.27		34	MET	-0.19		34	MET	-0.09		33	TYR	0.2		33	TYR	0.28		34	MET	-0.07
				34	MET	0.04		34	MET	-0.27		34	MET	-0.11		33	TYR	0.33		33	TYR	0.13		34	MET	0.06
				34	MET	-0.04		34	MET	-0.41		34	MET	-0.16		33	TYR	0.17		33	TYR	0.17		34	MET	0.13
				34	MET	0.11		34	MET	-0.3		34	MET	-0.21		33	TYR	0.34		33	TYR	0.18		35	THR	0.01
				34	MET	0.09		34	MET	-0.25		34	MET	-0.23		33	TYR	0.23		33	TYR	0.09		35	THR	-0.05
				34	MET	0.02		34	MET	-0.11		34	MET	-0.14		33	TYR	0.23		33	TYR	0.12		35	THR	0.04
				34	MET	0.06		34	MET	-0.09		34	MET	-0.12		34	MET	0.17		33	TYR	0.11		35	THR	0.11
				34	MET	-0.04		34	MET	-0.09		34	MET	-0.05		34	MET	0.27		33	TYR	0.15		35	THR	0
				34	MET	0		34	MET	-0.1		34	MET	-0.1		34	MET	-0.01		33	TYR	0.09		35	THR	-0.01
				34	MET	-0.12		34	MET	0.04		34	MET	-0.04		34	MET	0.04		33	TYR	0.04		35	THR	0.02
				34	MET	-0.03		34	MET	0.1		34	MET	-0.11		34	MET	0.06		34	MET	0.05		35	THR	0.01
				34	MET	0.07		35	SER	0		34	MET	0.06		34	MET	0		34	MET	0.07		35	THR	0.04
				34	MET	0.01		35	SER	-0.07		34	MET	0.13		34	MET	-0.03		34	MET	-0.03		35	THR	0.17
				34	MET	0.06		35	SER	0.06		35	SER	0.04		34	MET	-0.13		34	MET	0.05		35	THR	0.18
				34	MET	-0.04		35	SER	0.11		35	SER	-0.03		34	MET	-0.34		34	MET	-0.15		35	THR	0.04
				34	MET	-0.01		35	SER	0.07		35	SER	0.07		34	MET	-0.13		34	MET	-0.1		35	THR	0.01
				34	MET	0.11		35	SER	0.12		35	SER	0.15		34	MET	-0.02		34	MET	-0.24		35	THR	0.01
				34	MET	0.12		35	SER	0.07		35	SER	0.07		34	MET	-0.03		34	MET	-0.1		36	TRP	0.01
				35	SER	0.1		35	SER	0.03		35	SER	0.05		34	MET	-0.1		34	MET	-0.27		36	TRP	0.08
				35	SER	0.11		35	SER	0.07		35	SER	0.06		34	MET	-0.07		34	MET	-0.13		36	TRP	0
				35	SER	0.16		35	SER	0.03		35	SER	0.11		34	MET	0.08		34	MET	-0.04		36	TRP	0
				35	SER	0.18		35	SER	0.02		35	SER	0.13		34	MET	0.12		34	MET	-0.05		36	TRP	0.02
				35	SER	0.17		36	TRP	0.04		35	SER	0.04		34	MET	0.17		34	MET	-0.12		36	TRP	-0.03
				35	SER	0.16		36	TRP	0.09		35	SER	0		35	SER	0.09		34	MET	-0.06		36	TRP	0.1
				35	SER	0.17		36	TRP	0.02		36	TRP	0.05		35	SER	0.04		34	MET	0.02		36	TRP	-0.03
				35	SER	0.19		36	TRP	0.01		36	TRP	0.09		35	SER	0.1		34	MET	0.07		36	TRP	-0.01
				35	SER	0.19		36	TRP	0.02		36	TRP	0		35	SER	0.16		34	MET	0.05		36	TRP	0.02
				35	SER	0.13		36	TRP	-0.08		36	TRP	0		35	SER	0.12		35	SER	0.04		36	TRP	-0.12
				35	SER	0.09		36	TRP	0.04		36	TRP	0.02		35	SER	0.1		35	SER	-0.03		36	TRP	-0.1
				36	TRP	0.12		36	TRP	-0.02		36	TRP	-0.03		35	SER	0.08		35	SER	0.05		36	TRP	-0.15
				36	TRP	0.18		36	TRP	-0.05		36	TRP	0.04		35	SER	0.17		35	SER	0.12		36	TRP	-0.05
				36	TRP	0.03		36	TRP	-0.02		36	TRP	-0.04		35	SER	0.16		35	SER	0.07		36	TRP	-0.06
				36	TRP	0.02		36	TRP	-0.06		36	TRP	-0.04		35	SER	0.06		35	SER	0.02		36	TRP	-0.02
				36	TRP	0.03		36	TRP	-0.05		36	TRP	0		35	SER	0.05		35	SER	0.05		36	TRP	-0.15
				36	TRP	-0.03		36	TRP	-0.1		36	TRP	-0.06		36	TRP	0.07		35	SER	0.05		36	TRP	-0.19
				36	TRP	0.11		36	TRP	-0.06		36	TRP	-0.03		36	TRP	0.11		35	SER	0		36	TRP	-0.23
				36	TRP	-0.03		36	TRP	-0.01		36	TRP	-0.03		36	TRP	0.02		35	SER	0.03		36	TRP	-0.42
				36	TRP	-0.03		36	TRP	0.03		36	TRP	-0.08		36	TRP	0.01		35	SER	0		36	TRP	-0.17
				36	TRP	0.05		36	TRP	-0.1		36	TRP	-0.03		36	TRP	0.03		36	TRP	0.01		36	TRP	-0.1
				36	TRP	-0.07		36	TRP	-0.04		36	TRP	-0.03		36	TRP	-0.08		36	TRP	0.02		36	TRP	-0.19
				36	TRP	-0.06		36	TRP	-0.14		36	TRP	-0.1		36	TRP	0.04		36	TRP	-0.03		36	TRP	-0.23
				36	TRP	-0.14		36	TRP	-0.11		36	TRP	-0.02		36	TRP	-0.03		36	TRP	0		37	VAL	-0.19
				36	TRP	-0.06		36	TRP	-0.05		36	TRP	-0.13		36	TRP	-0.07		36	TRP	0.05		37	VAL	-0.08
				36	TRP	-0.08		36	TRP	0.04		36	TRP	-0.16		36	TRP	-0.04		36	TRP	-0.12		37	VAL	-0.2
				36	TRP	0.01		36	TRP	-0.08		36	TRP	-0.13		36	TRP	-0.09		36	TRP	0.02		37	VAL	-0.22
				36	TRP	-0.14		36	TRP	-0.2		36	TRP	-0.03		36	TRP	-0.06		36	TRP	-0.04		37	VAL	-0.21
				36	TRP	-0.08		37	VAL	-0.07		36	TRP	-0.1		36	TRP	-0.07		36	TRP	-0.06		37	VAL	-0.16
				36	TRP	-0.24		37	VAL	-0.07		36	TRP	-0.23		36	TRP	-0.07		36	TRP	-0.05		37	VAL	-0.2
				36	TRP	-0.24		37	VAL	-0.21		37	ILE	-0.07		36	TRP	-0.02		36	TRP	-0.14		37	VAL	-0.15
				36	TRP	-0.15		37	VAL	-0.21		37	ILE	-0.07		36	TRP	0		36	TRP	-0.13		37	VAL	-0.12
				36	TRP	-0.11		37	VAL	-0.22		37	ILE	-0.23		36	TRP	-0.1		36	TRP	-0.13		37	VAL	-0.22
				36	TRP	-0.07		37	VAL	-0.09		37	ILE	-0.22		36	TRP	-0.05		36	TRP	-0.06		37	VAL	-0.21
				36	TRP	-0.15		37	VAL	-0.23		37	ILE	-0.24		36	TRP	-0.15		36	TRP	-0.06		37	VAL	-0.1
				37	PHE	-0.07		37	VAL	-0.23		37	ILE	-0.1		36	TRP	-0.14		36	TRP	0		37	VAL	-0.17
				37	PHE	-0.06		37	VAL	-0.15		37	ILE	-0.25		36	TRP	-0.09		36	TRP	-0.15		37	VAL	-0.15
				37	PHE	-0.19		37	VAL	-0.23		37	ILE	-0.25		36	TRP	0.04		36	TRP	-0.18		37	VAL	-0.13
				37	PHE	-0.19		37	VAL	-0.07		37	ILE	-0.17		36	TRP	-0.09		36	TRP	-0.29		37	VAL	-0.13
				37	PHE	-0.17		37	VAL	-0.05		37	ILE	-0.24		36	TRP	-0.18		36	TRP	-0.4		38	ARG	-0.12
				37	PHE	-0.22		37	VAL	-0.19		37	ILE	-0.09		37	VAL	-0.06		36	TRP	-0.18		38	ARG	-0.18
				37	PHE	-0.08		37	VAL	-0.06		37	ILE	-0.17		37	VAL	-0.07		36	TRP	-0.18		38	ARG	-0.11
				37	PHE	0		37	VAL	-0.12		37	ILE	-0.05		37	VAL	-0.21		36	TRP	-0.16		38	ARG	-0.12
				37	PHE	0.04		37	VAL	-0.03		37	ILE	-0.06		37	VAL	-0.21		36	TRP	-0.16		38	ARG	-0.1
				37	PHE	0.07		38	ARG	-0.12		37	ILE	0.03		37	VAL	-0.23		37	VAL	-0.16		38	ARG	-0.11
				37	PHE	0.15		38	ARG	-0.12		37	ILE	0.02		37	VAL	-0.11		37	VAL	-0.11		38	ARG	-0.1
				37	PHE	0.17		38	ARG	-0.12		37	ILE	0.05		37	VAL	-0.23		37	VAL	-0.16		38	ARG	-0.2
				37	PHE	0.13		38	ARG	-0.07		37	ILE	-0.14		37	VAL	-0.23		37	VAL	-0.16		38	ARG	-0.26
				37	PHE	0.21		38	ARG	-0.14		37	ILE	-0.04		37	VAL	-0.16		37	VAL	-0.19		38	ARG	-0.25
				37	PHE	-0.08		38	ARG	-0.12		38	ARG	-0.15		37	VAL	-0.23		37	VAL	-0.16		38	ARG	-0.33
				37	PHE	-0.14		38	ARG	-0.06		38	ARG	-0.15		37	VAL	-0.05		37	VAL	-0.18		38	ARG	-0.24
				37	PHE	0.06		38	ARG	-0.23		38	ARG	-0.14		37	VAL	-0.03		37	VAL	-0.19		38	ARG	-0.27
				37	PHE	0.07		38	ARG	-0.19		38	ARG	-0.1		37	VAL	-0.17		37	VAL	-0.09		38	ARG	-0.47
				37	PHE	-0.09		38	ARG	-0.27		38	ARG	-0.14		37	VAL	-0.04		37	VAL	-0.18		38	ARG	-0.53
				37	PHE	-0.1		38	ARG	-0.46		38	ARG	-0.13		37	VAL	-0.13		37	VAL	-0.18		38	ARG	-0.71
				38	ARG	-0.11		38	ARG	-0.26		38	ARG	-0.08		37	VAL	-0.05		37	VAL	-0.08		38	ARG	-0.56
				38	ARG	-0.2		38	ARG	-0.39		38	ARG	-0.23		38	ARG	-0.14		37	VAL	-0.2		38	ARG	-0.52
				38	ARG	-0.06		38	ARG	-0.53		38	ARG	-0.29		38	ARG	-0.14		37	VAL	-0.09		38	ARG	-0.44
				38	ARG	-0.03		38	ARG	-0.54		38	ARG	-0.28		38	ARG	-0.14		37	VAL	-0.11		38	ARG	-0.8
				38	ARG	-0.15		38	ARG	-0.73		38	ARG	-0.32		38	ARG	-0.09		37	VAL	-0.12		38	ARG	-0.72
				38	ARG	-0.14		38	ARG	-0.9		38	ARG	-0.27		38	ARG	-0.15		38	ARG	-0.09		38	ARG	-0.76
				38	ARG	-0.05		38	ARG	-0.57		38	ARG	-0.31		38	ARG	-0.15		38	ARG	-0.17		38	ARG	-0.08
				38	ARG	-0.35		38	ARG	-0.82		38	ARG	-0.46		38	ARG	-0.09		38	ARG	-0.1		38	ARG	-0.12
				38	ARG	-0.44		38	ARG	-1.07		38	ARG	-0.47		38	ARG	-0.26		38	ARG	-0.06		39	GLN	-0.09
				38	ARG	-0.38		38	ARG	-0.96		38	ARG	-0.65		38	ARG	-0.33		38	ARG	-0.12		39	GLN	-0.08
				38	ARG	-0.46		38	ARG	-1.16		38	ARG	-0.61		38	ARG	-0.31		38	ARG	-0.08		39	GLN	-0.19
				38	ARG	-0.39		38	ARG	-0.09		38	ARG	-0.56		38	ARG	-0.5		38	ARG	-0.05		39	GLN	-0.17
				38	ARG	-0.55		38	ARG	-0.12		38	ARG	-0.58		38	ARG	-0.29		38	ARG	-0.34		39	GLN	-0.15
				38	ARG	-0.9		39	GLN	-0.01		38	ARG	-0.85		38	ARG	-0.49		38	ARG	-0.38		39	GLN	-0.09
				38	ARG	-0.93		39	GLN	0.16		38	ARG	-0.81		38	ARG	-0.68		38	ARG	-0.29		39	GLN	-0.09
				38	ARG	-0.97		39	GLN	-0.06		38	ARG	-0.83		38	ARG	-0.74		38	ARG	-0.62		39	GLN	-0.26
				38	ARG	-0.87		39	GLN	-0.08		38	ARG	-0.13		38	ARG	-0.91		38	ARG	-0.34		39	GLN	-0.27
				38	ARG	-0.84		39	GLN	0.13		38	ARG	-0.16		38	ARG	-0.82		38	ARG	-0.53		39	GLN	-0.21
				38	ARG	-1.06		39	GLN	0.42		39	GLN	-0.06		38	ARG	-0.61		38	ARG	-0.68		39	GLN	0
				38	ARG	-0.96		39	GLN	0.12		39	GLN	0.11		38	ARG	-0.95		38	ARG	-0.69		39	GLN	0.07
				38	ARG	-0.99		39	GLN	0.2		39	GLN	-0.17		38	ARG	-1.06		38	ARG	-0.98		39	GLN	0.02
				38	ARG	-1.11		39	GLN	-0.08		39	GLN	-0.19		38	ARG	-1.01		38	ARG	-0.94		39	GLN	0.05
				38	ARG	-0.06		39	GLN	0.23		39	GLN	0.02		38	ARG	-1.2		38	ARG	-0.99		39	GLN	-0.08
				38	ARG	-0.07		39	GLN	0.39		39	GLN	0.32		38	ARG	-0.11		38	ARG	-0.91		39	GLN	-0.2
				39	GLN	0.03		39	GLN	0.44		39	GLN	0.06		38	ARG	-0.15		38	ARG	-1.14		39	GLN	-0.14
				39	GLN	0.21		39	GLN	0.3		39	GLN	0.05		39	GLN	-0.06		38	ARG	-1.08		40	ALA	-0.18
				39	GLN	-0.08		39	GLN	0.33		39	GLN	-0.14		39	GLN	0.12		38	ARG	-1.12		40	ALA	-0.18
				39	GLN	-0.1		39	GLN	0.19		39	GLN	0.15		39	GLN	-0.17		38	ARG	-0.13		40	ALA	-0.15
				39	GLN	-0.05		39	GLN	0.05		39	GLN	0.34		39	GLN	-0.18		38	ARG	-0.19		40	ALA	-0.14
				39	GLN	0.26		39	GLN	0.34		39	GLN	0.37		39	GLN	0.02		39	GLN	-0.09		40	ALA	-0.11
				39	GLN	-0.03		40	ALA	-0.18		39	GLN	0.25		39	GLN	0.32		39	GLN	0.09		40	ALA	-0.16
				39	GLN	-0.07		40	ALA	-0.27		39	GLN	0.28		39	GLN	0.05		39	GLN	-0.13		40	ALA	-0.09
				39	GLN	-0.2		40	ALA	-0.1		39	GLN	0.2		39	GLN	0.05		39	GLN	-0.16		40	ALA	-0.06
				39	GLN	0.01		40	ALA	0.03		39	GLN	-0.02		39	GLN	-0.14		39	GLN	-0.07		40	ALA	-0.08
				39	GLN	0.07		40	ALA	-0.38		39	GLN	0.24		39	GLN	0.16		39	GLN	0.17		40	ALA	-0.2
				39	GLN	0.21		40	ALA	-0.44		40	ALA	-0.18		39	GLN	0.33		39	GLN	-0.01		41	PRO	0
				39	GLN	0.07		40	ALA	-0.58		40	ALA	-0.21		39	GLN	0.37		39	GLN	-0.02		41	PRO	0.02
				39	GLN	-0.03		40	ALA	-0.44		40	ALA	0.01		39	GLN	0.29		39	GLN	-0.03		41	PRO	0.06
				39	GLN	0.08		40	ALA	0.18		40	ALA	0.2		39	GLN	0.31		39	GLN	0.05		41	PRO	-0.02
				39	GLN	0		40	ALA	0.23		40	ALA	-0.12		39	GLN	0.22		39	GLN	0.23		41	PRO	0.05
				39	GLN	0.29		41	PRO	0.25		40	ALA	-0.2		39	GLN	-0.04		39	GLN	0.32		41	PRO	0.02
				40	ALA	-0.18		41	PRO	0.29		40	ALA	-0.11		39	GLN	0.24		39	GLN	0.26		41	PRO	0.07
				40	ALA	-0.21		41	PRO	0.23		40	ALA	0.02		40	ALA	-0.2		39	GLN	0.28		41	PRO	0.01
				40	ALA	-0.21		41	PRO	0.22		40	ALA	0.14		40	ALA	-0.29		39	GLN	0.15		41	PRO	0.11
				40	ALA	-0.09		41	PRO	0.36		40	ALA	0.15		40	ALA	-0.12		39	GLN	0.02		41	PRO	0.08
				40	ALA	-0.61		41	PRO	0.5		41	PRO	0.3		40	ALA	0.01		39	GLN	0.15		41	PRO	0.11
				40	ALA	-0.63		41	PRO	0.33		41	PRO	0.47		40	ALA	-0.47		40	ALA	-0.19		41	PRO	0.1
				40	ALA	-0.68		41	PRO	0.33		41	PRO	0.4		40	ALA	-0.48		40	ALA	-0.48		41	PRO	-0.08
				40	ALA	-0.63		41	PRO	0.28		41	PRO	0.34		40	ALA	-0.67		40	ALA	-0.29		41	PRO	0.07
				40	ALA	0.12		41	PRO	0.38		41	PRO	0.3		40	ALA	-0.59		40	ALA	-0.28		42	GLY	-0.08
				40	ALA	0.04		41	PRO	0.45		41	PRO	0.37		40	ALA	0.12		40	ALA	-0.5		42	GLY	-0.07
				41	PRO	0.26		41	PRO	0.43		41	PRO	0.35		40	ALA	0.14		40	ALA	-0.53		42	GLY	-0.21
				41	PRO	0.18		41	PRO	0.27		41	PRO	0.32		41	PRO	0.23		40	ALA	-0.46		42	GLY	-0.14
				41	PRO	-0.02		41	PRO	0.09		41	PRO	0.36		41	PRO	0.23		40	ALA	-0.45		42	GLY	-0.15
				41	PRO	0.11		42	GLY	0.23		41	PRO	0.42		41	PRO	0.09		40	ALA	0.07		42	GLY	-0.16
				41	PRO	0.35		42	GLY	0.35		41	PRO	0.46		41	PRO	0.16		40	ALA	0.08		42	GLY	-0.28
				41	PRO	0.24		42	GLY	0.12		41	PRO	0.37		41	PRO	0.3		41	PRO	0.16		43	LYS	-0.24
				41	PRO	0.35		42	GLY	0.09		41	PRO	0.18		41	PRO	0.4		41	PRO	0.23		43	LYS	-0.2
				41	PRO	0.38		42	GLY	0.14		41	PRO	0.04		41	PRO	0.32		41	PRO	0.16		43	LYS	-0.36
				41	PRO	0.33		42	GLY	0.04		42	GLY	0.13		41	PRO	0.32		41	PRO	0.19		43	LYS	-0.33
				41	PRO	0.36		42	GLY	-0.06		42	GLY	0.25		41	PRO	0.26		41	PRO	0.28		43	LYS	-0.39
				41	PRO	0.23		43	LYS	0.03		42	GLY	-0.02		41	PRO	0.32		41	PRO	0.32		43	LYS	-0.28
				41	PRO	0.38		43	LYS	0.12		42	GLY	0		41	PRO	0.31		41	PRO	0.3		43	LYS	-0.23
				41	PRO	0.09		43	LYS	0		42	GLY	0.07		41	PRO	0.33		41	PRO	0.31		43	LYS	-0.18
				41	PRO	0.09		43	LYS	-0.04		42	GLY	-0.03		41	PRO	0.18		41	PRO	0.26		43	LYS	-0.14
				42	GLY	-0.1		43	LYS	-0.27		42	GLY	-0.13		41	PRO	0.04		41	PRO	0.33		43	LYS	-0.17
				42	GLY	-0.02		43	LYS	-0.31		43	LYS	-0.04		42	GLY	0.16		41	PRO	0.34		43	LYS	-0.24
				42	GLY	-0.14		43	LYS	-0.19		43	LYS	0.07		42	GLY	0.29		41	PRO	0.31		43	LYS	-0.29
				42	GLY	-0.15		43	LYS	-0.42		43	LYS	-0.24		42	GLY	0.11		41	PRO	0.22		43	LYS	-0.25
				42	GLY	-0.18		43	LYS	-0.57		43	LYS	-0.11		42	GLY	0		41	PRO	0.12		43	LYS	-0.05
				42	GLY	-0.17		43	LYS	-0.2		43	LYS	-0.32		42	GLY	0.06		42	GLY	0.23		43	LYS	-0.01
				42	GLY	-0.21		43	LYS	-0.36		43	LYS	-0.34		42	GLY	-0.03		42	GLY	0.35		43	LYS	-0.08
				43	LYS	-0.18		43	LYS	-0.03		43	LYS	-0.27		42	GLY	-0.15		42	GLY	0.07		43	LYS	-0.05
				43	LYS	-0.14		43	LYS	-0.41		43	LYS	-0.36		43	LYS	-0.04		42	GLY	0.11		43	LYS	-0.12
				43	LYS	-0.45		43	LYS	-0.22		43	LYS	-0.29		43	LYS	0.07		42	GLY	0.11		43	LYS	-0.15
				43	LYS	-0.23		43	LYS	-0.63		43	LYS	-0.31		43	LYS	-0.07		42	GLY	0.07		43	LYS	-0.04
				43	LYS	-0.35		43	LYS	-0.13		43	LYS	-0.35		43	LYS	-0.11		42	GLY	-0.08		43	LYS	-0.42
				43	LYS	-0.24		43	LYS	-0.17		43	LYS	-0.4		43	LYS	-0.35		43	LYS	-0.02		43	LYS	-0.26
				43	LYS	-0.35		43	LYS	-0.12		43	LYS	-0.32		43	LYS	-0.36		43	LYS	0.04		44	GLY	-0.46
				43	LYS	-0.47		43	LYS	-0.25		43	LYS	-0.25		43	LYS	-0.34		43	LYS	-0.12		44	GLY	-0.5
				43	LYS	-0.45		43	LYS	-0.14		43	LYS	-0.08		43	LYS	-0.4		43	LYS	-0.12		44	GLY	-0.58
				43	LYS	-0.22		43	LYS	-0.17		43	LYS	-0.25		43	LYS	-0.25		43	LYS	-0.28		44	GLY	-0.58
				43	LYS	-0.65		43	LYS	0.05		43	LYS	-0.11		43	LYS	-0.31		43	LYS	-0.43		44	GLY	-0.56
				43	LYS	-0.56		44	GLY	-0.26		43	LYS	-0.33		43	LYS	-0.79		43	LYS	-0.42		44	GLY	-0.53
				43	LYS	-0.74		44	GLY	-0.3		43	LYS	-0.13		43	LYS	-0.8		43	LYS	-0.39		44	GLY	-0.35
				43	LYS	-0.69		44	GLY	-0.36		43	LYS	-0.06		43	LYS	-0.76		43	LYS	-0.37		45	LEU	-0.44
				43	LYS	-0.68		44	GLY	-0.42		43	LYS	-0.25		43	LYS	-0.69		43	LYS	-0.19		45	LEU	-0.46
				43	LYS	-0.67		44	GLY	-0.23		43	LYS	-0.05		43	LYS	-0.65		43	LYS	-0.62		45	LEU	-0.24
				43	LYS	-0.74		44	GLY	-0.33		44	GLY	-0.35		43	LYS	-0.69		43	LYS	-0.58		45	LEU	-0.2
				43	LYS	-0.7		44	GLY	-0.14		44	GLY	-0.37		43	LYS	-0.68		43	LYS	-0.63		45	LEU	-0.24
				43	LYS	-0.79		45	LEU	-0.28		44	GLY	-0.43		43	LYS	-0.77		43	LYS	-0.51		45	LEU	-0.17
				43	LYS	-0.71		45	LEU	-0.25		44	GLY	-0.49		43	LYS	-0.75		43	LYS	-0.48		45	LEU	-0.17
				43	LYS	-0.3		45	LEU	-0.29		44	GLY	-0.3		43	LYS	-0.67		43	LYS	-0.43		45	LEU	-0.32
				43	LYS	-0.17		45	LEU	-0.18		44	GLY	-0.4		43	LYS	-0.25		43	LYS	-0.51		45	LEU	-0.36
				44	GLY	-0.3		45	LEU	-0.28		44	GLY	-0.26		43	LYS	-0.02		43	LYS	-0.48		45	LEU	-0.23
				44	GLY	-0.21		45	LEU	-0.23		45	LEU	-0.35		44	GLY	-0.35		43	LYS	-0.55		45	LEU	-0.09
				44	GLY	-0.37		45	LEU	-0.3		45	LEU	-0.32		44	GLY	-0.36		43	LYS	-0.42		45	LEU	-0.23
				44	GLY	-0.36		45	LEU	-0.03		45	LEU	-0.35		44	GLY	-0.43		43	LYS	-0.1		45	LEU	-0.12
				44	GLY	-0.48		45	LEU	-0.06		45	LEU	-0.25		44	GLY	-0.48		43	LYS	-0.02		45	LEU	-0.2
				44	GLY	-0.26		45	LEU	0		45	LEU	-0.29		44	GLY	-0.3		44	GLY	-0.32		45	LEU	-0.25
				44	GLY	-0.15		45	LEU	-0.09		45	LEU	-0.23		44	GLY	-0.39		44	GLY	-0.35		45	LEU	-0.07
				45	LEU	-0.21		45	LEU	-0.04		45	LEU	-0.33		44	GLY	-0.26		44	GLY	-0.38		45	LEU	-0.09
				45	LEU	-0.19		45	LEU	0.08		45	LEU	-0.06		45	LEU	-0.35		44	GLY	-0.45		45	LEU	-0.17
				45	LEU	-0.26		45	LEU	0.12		45	LEU	-0.11		45	LEU	-0.31		44	GLY	-0.3		45	LEU	-0.16
				45	LEU	-0.25		45	LEU	-0.03		45	LEU	-0.04		45	LEU	-0.35		44	GLY	-0.29		46	GLU	-0.23
				45	LEU	-0.3		45	LEU	0.04		45	LEU	-0.09		45	LEU	-0.24		44	GLY	-0.15		46	GLU	-0.21
				45	LEU	-0.17		45	LEU	0.19		45	LEU	-0.08		45	LEU	-0.33		45	LEU	-0.32		46	GLU	-0.18
				45	LEU	-0.25		45	LEU	-0.33		45	LEU	0.02		45	LEU	-0.23		45	LEU	-0.26		46	GLU	-0.2
				45	LEU	-0.13		45	LEU	-0.47		45	LEU	0.07		45	LEU	-0.33		45	LEU	-0.31		46	GLU	-0.38
				45	LEU	-0.16		46	GLU	-0.26		45	LEU	-0.09		45	LEU	-0.08		45	LEU	-0.23		46	GLU	-0.32
				45	LEU	-0.17		46	GLU	-0.2		45	LEU	0.01		45	LEU	-0.11		45	LEU	-0.22		46	GLU	-0.39
				45	LEU	-0.05		46	GLU	-0.44		45	LEU	0.13		45	LEU	-0.05		45	LEU	-0.2		46	GLU	-0.42
				45	LEU	-0.18		46	GLU	-0.5		45	LEU	-0.34		45	LEU	-0.1		45	LEU	-0.26		46	GLU	-0.72
				45	LEU	-0.16		46	GLU	-0.48		45	LEU	-0.49		45	LEU	-0.08		45	LEU	-0.07		46	GLU	-0.4
				45	LEU	-0.03		46	GLU	-0.34		46	GLU	-0.45		45	LEU	0.01		45	LEU	-0.1		46	GLU	-0.52
				45	LEU	-0.2		46	GLU	-0.56		46	GLU	-0.23		45	LEU	0.06		45	LEU	-0.01		46	GLU	-0.47
				45	LEU	-0.02		46	GLU	-0.59		46	GLU	-0.45		45	LEU	-0.1		45	LEU	-0.1		46	GLU	-0.84
				45	LEU	0.02		46	GLU	-0.78		46	GLU	-0.72		45	LEU	-0.01		45	LEU	-0.05		46	GLU	-0.18
				45	LEU	-0.1		46	GLU	-0.58		46	GLU	-0.6		45	LEU	0.12		45	LEU	0.01		46	GLU	-0.21
				45	LEU	-0.07		46	GLU	-0.86		46	GLU	-0.57		45	LEU	-0.33		45	LEU	0.02		47	TRP	-0.22
				46	GLU	-0.08		46	GLU	-0.86		46	GLU	-0.69		45	LEU	-0.49		45	LEU	-0.1		47	TRP	-0.37
				46	GLU	-0.22		46	GLU	-1.44		46	GLU	-0.79		46	GLU	-0.31		45	LEU	-0.06		47	TRP	-0.37
				46	GLU	-0.17		46	GLU	-0.3		46	GLU	-0.78		46	GLU	-0.22		45	LEU	0.09		47	TRP	-0.14
				46	GLU	-0.14		46	GLU	-0.3		46	GLU	-0.77		46	GLU	-0.45		45	LEU	-0.31		47	TRP	-0.31
				46	GLU	-0.41		47	TRP	-0.43		46	GLU	-0.97		46	GLU	-0.58		45	LEU	-0.32		47	TRP	-0.42
				46	GLU	-0.52		47	TRP	-0.53		46	GLU	-0.71		46	GLU	-0.59		46	GLU	-0.31		47	TRP	-0.28
				46	GLU	-0.41		47	TRP	-0.28		46	GLU	-1.01		46	GLU	-0.6		46	GLU	-0.3		47	TRP	-0.32
				46	GLU	-0.3		47	TRP	-0.26		46	GLU	-0.45		46	GLU	-0.72		46	GLU	-0.25		47	TRP	-0.32
				46	GLU	-0.23		47	TRP	-0.27		46	GLU	-0.31		46	GLU	-0.82		46	GLU	-0.31		47	TRP	-0.13
				46	GLU	-0.24		47	TRP	-0.51		47	TRP	-0.49		46	GLU	-0.86		46	GLU	-0.46		47	TRP	-0.19
				46	GLU	-0.62		47	TRP	-0.21		47	TRP	-0.68		46	GLU	-0.8		46	GLU	-0.48		47	TRP	-0.15
				46	GLU	-0.85		47	TRP	-0.16		47	TRP	-0.43		46	GLU	-1.17		46	GLU	-0.66		47	TRP	-0.3
				46	GLU	-0.62		47	TRP	-0.16		47	TRP	-0.21		46	GLU	-1.14		46	GLU	-0.67		47	TRP	-0.54
				46	GLU	-0.34		47	TRP	-0.04		47	TRP	-0.45		46	GLU	-1.44		46	GLU	-0.67		47	TRP	-0.95
				46	GLU	-0.31		47	TRP	0.13		47	TRP	-0.71		46	GLU	-0.44		46	GLU	-0.47		47	TRP	-0.88
				47	TRP	-0.26		47	TRP	0.18		47	TRP	-0.35		46	GLU	-0.31		46	GLU	-0.85		47	TRP	-0.9
				47	TRP	-0.13		47	TRP	0.11		47	TRP	-0.34		47	TRP	-0.48		46	GLU	-0.8		47	TRP	-0.95
				47	TRP	-0.22		47	TRP	-0.34		47	TRP	-0.18		47	TRP	-0.67		46	GLU	-1.37		47	TRP	-0.29
				47	TRP	-0.22		47	TRP	-0.83		47	TRP	-0.06		47	TRP	-0.42		46	GLU	-0.25		47	TRP	-0.14
				47	TRP	-0.18		47	TRP	-1.06		47	TRP	0.13		47	TRP	-0.2		46	GLU	-0.24		47	TRP	-0.76
				47	TRP	-0.08		47	TRP	-0.51		47	TRP	0.21		47	TRP	-0.42		47	TRP	-0.23		47	TRP	-0.91
				47	TRP	-0.08		47	TRP	-0.71		47	TRP	-0.09		47	TRP	-0.7		47	TRP	-0.37		47	TRP	-0.46
				47	TRP	-0.29		47	TRP	0.2		47	TRP	-0.53		47	TRP	-0.33		47	TRP	-0.22		47	TRP	-0.91
				47	TRP	-0.16		47	TRP	0.33		47	TRP	-1.01		47	TRP	-0.18		47	TRP	-0.22		48	VAL	-0.3
				47	TRP	-0.07		47	TRP	-0.22		47	TRP	-1.04		47	TRP	-0.13		47	TRP	-0.22		48	VAL	-0.23
				47	TRP	-0.15		47	TRP	-0.18		47	TRP	-0.85		47	TRP	-0.02		47	TRP	-0.32		48	VAL	-0.41
				47	TRP	-0.07		47	TRP	-0.37		47	TRP	-0.85		47	TRP	0.17		47	TRP	-0.18		48	VAL	-0.68
				47	TRP	-0.27		47	TRP	-0.89		47	TRP	0.09		47	TRP	0.2		47	TRP	-0.13		48	VAL	-0.25
				47	TRP	-0.33		48	VAL	-0.32		47	TRP	0.23		47	TRP	0.04		47	TRP	-0.06		48	VAL	-0.24
				47	TRP	-0.47		48	VAL	-0.26		47	TRP	-0.39		47	TRP	-0.49		47	TRP	-0.09		48	VAL	-0.24
				47	TRP	-0.34		48	VAL	-0.34		47	TRP	-0.2		47	TRP	-1.21		47	TRP	0.07		48	VAL	-0.54
				47	TRP	-0.49		48	VAL	-0.51		47	TRP	-0.56		47	TRP	-1.23		47	TRP	0.12		48	VAL	-0.25
				47	TRP	-0.56		48	VAL	-0.25		47	TRP	-1.08		47	TRP	-0.9		47	TRP	0.08		48	VAL	-0.24
				47	TRP	-0.25		48	VAL	-0.24		48	VAL	-0.34		47	TRP	-1.06		47	TRP	-0.26		48	VAL	-0.27
				47	TRP	-0.36		48	VAL	-0.25		48	VAL	-0.24		47	TRP	0.3		47	TRP	-0.76		48	VAL	-0.26
				47	TRP	-0.34		48	VAL	-0.39		48	VAL	-0.36		47	TRP	0.38		47	TRP	-0.84		48	VAL	-0.36
				47	TRP	-0.32		48	VAL	-0.3		48	VAL	-0.52		47	TRP	-0.39		47	TRP	-0.71		48	VAL	-0.25
				47	TRP	-0.25		48	VAL	-0.26		48	VAL	-0.25		47	TRP	-0.31		47	TRP	-0.75		48	VAL	-0.6
				47	TRP	-0.31		48	VAL	-0.28		48	VAL	-0.24		47	TRP	-0.49		47	TRP	0.22		48	VAL	-0.93
				48	VAL	-0.26		48	VAL	-0.26		48	VAL	-0.24		47	TRP	-0.93		47	TRP	0.29		49	SER	-0.13
				48	VAL	-0.24		48	VAL	-0.36		48	VAL	-0.43		48	VAL	-0.32		47	TRP	-0.29		49	SER	-0.15
				48	VAL	-0.26		48	VAL	-0.25		48	VAL	-0.28		48	VAL	-0.24		47	TRP	-0.24		49	SER	-0.14
				48	VAL	-0.3		48	VAL	-0.33		48	VAL	-0.25		48	VAL	-0.35		47	TRP	-0.32		49	SER	-0.31
				48	VAL	-0.24		48	VAL	-0.54		48	VAL	-0.28		48	VAL	-0.52		47	TRP	-0.53		49	SER	0.12
				48	VAL	-0.22		49	SER	-0.13		48	VAL	-0.27		48	VAL	-0.26		48	VAL	-0.27		49	SER	0.07
				48	VAL	-0.25		49	SER	-0.14		48	VAL	-0.37		48	VAL	-0.25		48	VAL	-0.19		49	SER	0
				48	VAL	-0.32		49	SER	0.1		48	VAL	-0.27		48	VAL	-0.27		48	VAL	-0.3		49	SER	0.11
				48	VAL	-0.31		49	SER	0.07		48	VAL	-0.37		48	VAL	-0.42		48	VAL	-0.48		49	SER	0.09
				48	VAL	-0.29		49	SER	0.04		48	VAL	-0.56		48	VAL	-0.34		48	VAL	-0.19		49	SER	0.16
				48	VAL	-0.28		49	SER	-0.03		49	SER	-0.15		48	VAL	-0.28		48	VAL	-0.18		49	SER	0.16
				48	VAL	-0.28		49	SER	0.01		49	SER	-0.12		48	VAL	-0.29		48	VAL	-0.19		50	LEU	0.22
				48	VAL	-0.35		49	SER	0.01		49	SER	0.08		48	VAL	-0.27		48	VAL	-0.35		50	LEU	0.08
				48	VAL	-0.27		49	SER	0		49	SER	0.03		48	VAL	-0.37		48	VAL	-0.2		50	LEU	0.32
				48	VAL	-0.39		49	SER	0.2		49	SER	0.05		48	VAL	-0.27		48	VAL	-0.2		50	LEU	0.21
				48	VAL	-0.47		49	SER	0.19		49	SER	-0.11		48	VAL	-0.47		48	VAL	-0.21		50	LEU	0.16
				49	GLY	-0.25		50	VAL	0.34		49	SER	0.01		48	VAL	-0.75		48	VAL	-0.2		50	LEU	0.13
				49	GLY	-0.09		50	VAL	0.31		49	SER	0.03		49	SER	-0.13		48	VAL	-0.4		50	LEU	0.32
				49	GLY	-0.03		50	VAL	0.36		49	SER	0.01		49	SER	-0.12		48	VAL	-0.21		50	LEU	-0.09
				49	GLY	-0.13		50	VAL	0.32		49	SER	0.22		49	SER	0.05		48	VAL	-0.3		50	LEU	-0.26
				49	GLY	-0.14		50	VAL	0.43		49	SER	0.19		49	SER	0.03		48	VAL	-0.44		50	LEU	-0.14
				49	GLY	0.13		50	VAL	0.39		50	THR	0.31		49	SER	0.03		49	SER	-0.16		50	LEU	0.13
				49	GLY	0.21		50	VAL	0.47		50	THR	0.27		49	SER	-0.19		49	SER	-0.12		50	LEU	-0.22
				50	PHE	0.03		50	VAL	0.43		50	THR	0.29		49	SER	-0.11		49	SER	0.06		50	LEU	-0.35
				50	PHE	-0.22		50	VAL	0.47		50	THR	0.27		49	SER	0		49	SER	0.06		50	LEU	-0.14
				50	PHE	-0.08		50	VAL	0.47		50	THR	0.42		49	SER	-0.02		49	SER	0.04		50	LEU	0
				50	PHE	0.08		50	VAL	0.37		50	THR	0.31		49	SER	0.27		49	SER	0.06		50	LEU	-0.16
				50	PHE	-0.19		50	VAL	0.33		50	THR	0.34		49	SER	0.22		49	SER	-0.11		50	LEU	-0.25
				50	PHE	-0.08		50	VAL	0.33		50	THR	0.29		50	VAL	0.47		49	SER	0.06		50	LEU	0.16
				50	PHE	-0.13		50	VAL	0.29		50	THR	0.38		50	VAL	0.34		49	SER	0.04		50	LEU	0.09
				50	PHE	-0.23		50	VAL	0.35		50	THR	0.32		50	VAL	0.44		49	SER	0.25		51	LEU	0.3
				50	PHE	-0.24		50	VAL	0.29		50	THR	0.32		50	VAL	0.34		49	SER	0.13		51	LEU	0.3
				50	PHE	-0.29		51	MET	0.26		50	THR	0.25		50	VAL	0.55		50	VAL	0.46		51	LEU	0.29
				50	PHE	-0.18		51	MET	0.2		50	THR	0.28		50	VAL	0.5		50	VAL	0.44		51	LEU	0.24
				50	PHE	-0.19		51	MET	0.2		50	THR	0.22		50	VAL	0.45		50	VAL	0.43		51	LEU	0.05
				50	PHE	-0.17		51	MET	0.21		51	ILE	0.22		50	VAL	0.51		50	VAL	0.32		51	LEU	-0.07
				50	PHE	-0.19		51	MET	-0.02		51	ILE	0.19		50	VAL	0.36		50	VAL	0.48		51	LEU	-0.03
				50	PHE	-0.19		51	MET	-0.22		51	ILE	0.17		50	VAL	0.51		50	VAL	0.48		51	LEU	-0.15
				50	PHE	-0.16		51	MET	0.03		51	ILE	0.2		50	VAL	0.6		50	VAL	0.43		51	LEU	-0.19
				50	PHE	-0.16		51	MET	-0.12		51	ILE	0.02		50	VAL	0.48		50	VAL	0.45		51	LEU	0.08
				50	PHE	-0.18		51	MET	0.06		51	ILE	-0.03		50	VAL	0.57		50	VAL	0.42		51	LEU	0.1
				50	PHE	-0.24		51	MET	-0.11		51	ILE	-0.09		50	VAL	0.54		50	VAL	0.4		51	LEU	0.14
				50	PHE	-0.27		51	MET	-0.36		51	ILE	-0.04		50	VAL	0.36		50	VAL	0.35		51	LEU	-0.12
				51	VAL	-0.26		51	MET	-0.41		51	ILE	0.01		50	VAL	0.36		50	VAL	0.26		51	LEU	-0.23
				51	VAL	-0.04		51	MET	-0.36		51	ILE	-0.1		51	ILE	0.45		50	VAL	0.28		51	LEU	-0.19
				51	VAL	-0.33		51	MET	-0.42		51	ILE	-0.04		51	ILE	0.38		50	VAL	0.28		51	LEU	-0.22
				51	VAL	-0.41		51	MET	-0.42		51	ILE	0.06		51	ILE	0.4		50	VAL	0.4		51	LEU	-0.29
				51	VAL	-0.23		51	MET	0.22		51	ILE	0.04		51	ILE	0.4		50	VAL	0.28		51	LEU	0.3
				51	VAL	-0.19		51	MET	0.06		51	ILE	-0.12		51	ILE	0.11		51	ILE	0.3		51	LEU	0.06
				51	VAL	-0.47		52	TYR	0.26		51	ILE	-0.2		51	ILE	0.08		51	ILE	0.26		52	TYR	0.33
				51	VAL	-0.56		52	TYR	0.3		51	ILE	-0.14		51	ILE	-0.11		51	ILE	0.24		52	TYR	0.33
				51	VAL	-0.56		52	TYR	0.17		51	ILE	-0.16		51	ILE	-0.03		51	ILE	0.28		52	TYR	0.09
				51	VAL	-0.41		52	TYR	0.09		51	ILE	0.18		51	ILE	0.04		51	ILE	-0.01		52	TYR	0.08
				51	VAL	-0.11		52	TYR	0.23		51	ILE	0.12		51	ILE	-0.06		51	ILE	0.02		52	TYR	0.26
				51	VAL	-0.1		52	TYR	0.22		52	PHE	0.23		51	ILE	0		51	ILE	-0.2		52	TYR	0.15
				51	VAL	-0.2		52	TYR	0.25		52	PHE	0.24		51	ILE	0.2		51	ILE	-0.32		52	TYR	0.28
				51	VAL	-0.05		52	TYR	0.24		52	PHE	0.13		51	ILE	0.07		51	ILE	-0.2		52	TYR	0.13
				51	VAL	-0.45		52	TYR	0.24		52	PHE	0.12		51	ILE	-0.12		51	ILE	-0.31		52	TYR	0.11
				51	VAL	-0.47		52	TYR	0.27		52	PHE	0.23		51	ILE	-0.23		51	ILE	-0.18		52	TYR	0.14
				52	ARG	-0.42		52	TYR	0.33		52	PHE	0.2		51	ILE	-0.16		51	ILE	0.08		52	TYR	-0.11
				52	ARG	-0.58		52	TYR	0.33		52	PHE	0.25		51	ILE	-0.23		51	ILE	-0.09		52	TYR	-0.39
				52	ARG	-0.6		52	TYR	0.6		52	PHE	0.18		51	ILE	0.35		51	ILE	-0.37		52	TYR	-0.09
				52	ARG	-0.49		52	TYR	0.73		52	PHE	0.23		51	ILE	0.3		51	ILE	-0.42		52	TYR	-0.37
				52	ARG	-0.61		52	TYR	0.58		52	PHE	0.28		52	PHE	0.46		51	ILE	-0.29		52	TYR	-0.39
				52	ARG	-0.6		52	TYR	0.39		52	PHE	0.31		52	PHE	0.47		51	ILE	-0.4		52	TYR	-0.15
				52	ARG	-0.59		52	TYR	0.43		52	PHE	0.38		52	PHE	0.39		51	ILE	0.17		52	TYR	-0.09
				52	ARG	-0.44		52	TYR	0.65		52	PHE	0.34		52	PHE	0.26		51	ILE	0.07		52	TYR	-0.09
				52	ARG	-0.36		52	TYR	0.76		52	PHE	0.44		52	PHE	0.45		52	TYR	0.29		52	TYR	-0.09
				52	ARG	-0.23		52	TYR	-0.13		52	PHE	0.19		52	PHE	0.39		52	TYR	0.33		52	TYR	0.04
				52	ARG	-0.4		52	TYR	-0.17		52	PHE	0.18		52	PHE	0.42		52	TYR	0.07		52	TYR	-0.12
				52	ARG	-0.19		53	SER	-0.17		52	PHE	0.24		52	PHE	0.48		52	TYR	0		53	ALA	-0.03
				52	ARG	-0.38		53	SER	-0.06		52	PHE	0.26		52	PHE	0.5		52	TYR	0.22		53	ALA	-0.04
				52	ARG	-0.35		53	SER	-0.29		52	PHE	0.01		52	PHE	0.52		52	TYR	0.13		53	ALA	-0.17
				52	ARG	-0.33		53	SER	-0.34		52	PHE	-0.05		52	PHE	0.58		52	TYR	0.28		53	ALA	-0.2
				52	ARG	-0.37		53	SER	-0.29		53	GLY	0.03		52	PHE	0.58		52	TYR	0.2		53	ALA	-0.16
				52	ARG	-0.48		53	SER	-0.29		53	GLY	0.04		52	PHE	0.62		52	TYR	0.18		53	ALA	-0.02
				52	ARG	-0.41		53	SER	-0.61		53	GLY	-0.08		52	PHE	0.72		52	TYR	0.17		53	ALA	0
				52	ARG	-0.53		53	SER	-0.25		53	GLY	-0.05		52	PHE	0.5		52	TYR	0.18		53	ALA	-0.19
				52	ARG	-0.35		53	SER	-0.27		53	GLY	-0.1		52	PHE	0.49		52	TYR	0.22		53	ALA	-0.16
				52	ARG	-0.3		53	SER	-0.26		53	GLY	-0.08		52	PHE	0.55		52	TYR	0.17		53	ALA	-0.2
				52	ARG	-0.35		53	SER	-0.33		53	GLY	-0.07		52	PHE	0.67		52	TYR	0.17		54	GLY	-0.1
				52	ARG	-0.73		54	GLY	-0.1		54	GLY	0.01		52	PHE	0.03		52	TYR	0.2		54	GLY	0.07
				52	ARG	-1		54	GLY	-0.08		54	GLY	0.06		52	PHE	0		52	TYR	0.22		54	GLY	-0.08
				53	ARG	-0.76		54	GLY	-0.1		54	GLY	0.04		53	ALA	0.03		52	TYR	0.29		54	GLY	0.15
				53	ARG	-0.73		54	GLY	0		54	GLY	0.11		53	ALA	0.17		52	TYR	0.14		54	GLY	-0.13
				53	ARG	-0.87		54	GLY	-0.13		54	GLY	0.01		53	ALA	-0.07		52	TYR	0.19		54	GLY	-0.07
				53	ARG	-0.91		54	GLY	-0.07		54	GLY	0.09		53	ALA	-0.13		52	TYR	-0.15		54	GLY	-0.06
				53	ARG	-0.73		54	GLY	-0.07		54	GLY	0.1		53	ALA	-0.11		52	TYR	-0.13		55	GLY	-0.04
				53	ARG	-0.71		55	GLY	-0.08		55	GLY	0.07		53	ALA	-0.11		53	SER	-0.14		55	GLY	-0.02
				53	ARG	-0.72		55	GLY	-0.09		55	GLY	0.03		53	ALA	-0.15		53	SER	-0.08		55	GLY	-0.08
				53	ARG	-0.72		55	GLY	-0.1		55	GLY	0.08		53	ALA	-0.18		53	SER	-0.26		55	GLY	-0.11
				53	ARG	-0.94		55	GLY	-0.23		55	GLY	-0.05		53	ALA	-0.08		53	SER	-0.27		55	GLY	-0.12
				53	ARG	-0.73		55	GLY	-0.2		55	GLY	0		53	ALA	-0.13		53	SER	-0.47		55	GLY	0.14
				53	ARG	-0.57		55	GLY	0.08		55	GLY	0.11		54	GLY	0.07		53	SER	-0.37		55	GLY	0.17
				53	ARG	-0.58		55	GLY	-0.04		55	GLY	-0.02		54	GLY	0.07		53	SER	-0.49		56	SER	0.3
				53	ARG	-0.43		56	SER	0.24		56	SER	0.2		54	GLY	0.07		53	SER	-0.25		56	SER	0.32
				53	ARG	-0.65		56	SER	0.23		56	SER	0.2		54	GLY	0.17		53	SER	-0.28		56	SER	0
				53	ARG	-0.64		56	SER	0.29		56	SER	0.26		54	GLY	0.01		53	SER	-0.27		56	SER	0.06
				53	ARG	-0.35		56	SER	0.27		56	SER	0.24		54	GLY	0.12		53	SER	-0.33		56	SER	-0.07
				53	ARG	-0.32		56	SER	0.33		56	SER	0.28		54	GLY	0.12		54	GLY	-0.16		56	SER	-0.08
				53	ARG	-0.27		56	SER	0.33		56	SER	0.34		55	GLY	0.1		54	GLY	0.01		56	SER	-0.04
				53	ARG	-0.28		56	SER	0.34		56	SER	0.25		55	GLY	0.08		54	GLY	-0.13		56	SER	-0.05
				53	ARG	-0.61		56	SER	0.5		56	SER	0.33		55	GLY	0.1		54	GLY	0.11		56	SER	-0.13
				53	ARG	-0.61		56	SER	0.55		56	SER	0.31		55	GLY	-0.03		54	GLY	-0.22		56	SER	0.12
				53	ARG	-0.31		56	SER	0.23		56	SER	0.24		55	GLY	-0.01		54	GLY	-0.14		56	SER	0.24
				53	ARG	-1.02		56	SER	0.24		56	SER	0.26		55	GLY	0.23		54	GLY	-0.28		57	ALA	-0.03
				53	ARG	-1.1		57	THR	0.17		57	ALA	0.09		55	GLY	0.12		55	GLY	-0.12		57	ALA	-0.21
				54	GLU	-0.92		57	THR	0.17		57	ALA	0.13		56	SER	0.38		55	GLY	-0.08		57	ALA	-0.13
				54	GLU	-0.9		57	THR	0.15		57	ALA	0.11		56	SER	0.41		55	GLY	-0.2		57	ALA	-0.07
				54	GLU	-0.91		57	THR	0.28		57	ALA	0.23		56	SER	0.45		55	GLY	-0.27		57	ALA	0.03
				54	GLU	-0.89		57	THR	0.1		57	ALA	0.01		56	SER	0.33		55	GLY	-0.24		57	ALA	0.07
				54	GLU	-0.9		57	THR	0.06		57	ALA	-0.02		56	SER	0.48		55	GLY	0.09		57	ALA	0.06
				54	GLU	-0.9		57	THR	0.04		57	ALA	-0.03		56	SER	0.51		55	GLY	0.08		57	ALA	0.03
				54	GLU	-0.89		57	THR	0.01		57	ALA	-0.02		56	SER	0.45		56	SER	0.27		57	ALA	-0.26
				54	GLU	-1.01		57	THR	0.04		57	ALA	0.18		56	SER	0.46		56	SER	0.28		57	ALA	-0.47
				54	GLU	-1.08		57	THR	0.05		57	ALA	0.2		56	SER	0.46		56	SER	0.31		58	PHE	-0.43
				54	GLU	-0.98		57	THR	0.12		58	SER	0.23		56	SER	0.41		56	SER	0.2		58	PHE	-0.23
				54	GLU	-1.01		57	THR	0.01		58	SER	0.2		56	SER	0.44		56	SER	0.36		58	PHE	-0.67
				54	GLU	-0.8		57	THR	0.16		58	SER	0.25		57	THR	0.26		56	SER	0.39		58	PHE	-0.72
				54	GLU	-0.96		57	THR	0.21		58	SER	0.21		57	THR	0.29		56	SER	0.43		58	PHE	-0.7
				54	GLU	-0.89		58	PHE	0.24		58	SER	0.26		57	THR	0.17		56	SER	0.3		58	PHE	-1.12
				54	GLU	-0.8		58	PHE	0.25		58	SER	0.28		57	THR	0.28		56	SER	0.25		58	PHE	-0.65
				55	ALA	-1.01		58	PHE	0.22		58	SER	-0.09		57	THR	0.15		56	SER	0.33		58	PHE	-0.72
				55	ALA	-0.92		58	PHE	0.14		58	SER	0.28		57	THR	0.03		56	SER	0.33		58	PHE	-0.8
				55	ALA	-0.96		58	PHE	0.35		58	SER	0.28		57	THR	0.11		57	THR	0.26		58	PHE	-0.88
				55	ALA	-0.85		58	PHE	0.08		58	SER	0.04		57	THR	-0.02		57	THR	0.25		58	PHE	-0.63
				55	ALA	-0.65		58	PHE	0.3		58	SER	0.18		57	THR	0.14		57	THR	0.23		58	PHE	-0.64
				55	ALA	-0.69		58	PHE	0.62		59	TYR	-0.24		57	THR	0.14		57	THR	0.25		58	PHE	-0.48
				55	ALA	-0.82		58	PHE	0.63		59	TYR	-0.12		57	THR	0.16		57	THR	0.11		58	PHE	-0.38
				55	ALA	-0.66		58	PHE	0.47		59	TYR	-0.42		57	THR	0.06		57	THR	0.14		58	PHE	-0.47
				55	ALA	-0.82		58	PHE	0.78		59	TYR	-0.41		57	THR	0.07		57	THR	0.16		58	PHE	-0.43
				55	ALA	-0.66		58	PHE	0.69		59	TYR	-0.48		57	THR	0.04		57	THR	0.05		58	PHE	-0.44
				56	SER	-0.77		58	PHE	0.84		59	TYR	-0.58		58	PHE	0.09		57	THR	0.12		58	PHE	-0.29
				56	SER	-0.91		58	PHE	0.84		59	TYR	-0.41		58	PHE	0.28		57	THR	0.12		58	PHE	-0.61
				56	SER	-0.73		58	PHE	0.59		59	TYR	-0.32		58	PHE	0.13		57	THR	0.13		58	PHE	-0.37
				56	SER	-0.68		58	PHE	0.49		59	TYR	-0.15		58	PHE	0.07		57	THR	0.06		59	TYR	-0.95
				56	SER	-0.68		58	PHE	0.73		59	TYR	-0.2		58	PHE	0.2		57	THR	0.3		59	TYR	-0.94
				56	SER	-0.61		58	PHE	0.66		59	TYR	-0.16		58	PHE	-0.08		57	THR	0.29		59	TYR	-0.91
				56	SER	-0.71		58	PHE	0.09		59	TYR	-0.16		58	PHE	0.21		58	PHE	0.28		59	TYR	-0.97
				56	SER	-0.68		58	PHE	0.11		59	TYR	-0.23		58	PHE	0.31		58	PHE	0.29		59	TYR	-0.88
				56	SER	-0.5		59	TYR	-0.27		59	TYR	-0.26		58	PHE	0.4		58	PHE	0.26		59	TYR	-0.99
				56	SER	-0.64		59	TYR	-0.25		59	TYR	-0.23		58	PHE	0.5		58	PHE	0.18		59	TYR	-0.86
				56	SER	-0.47		59	TYR	-0.4		59	TYR	-0.15		58	PHE	0.55		58	PHE	0.19		59	TYR	-0.37
				57	GLY	-0.67		59	TYR	-0.47		59	TYR	-0.27		58	PHE	0.59		58	PHE	-0.2		59	TYR	-0.09
				57	GLY	-0.66		59	TYR	-0.48		59	TYR	-0.23		58	PHE	0.46		58	PHE	0.22		59	TYR	-0.48
				57	GLY	-0.43		59	TYR	-0.57		59	TYR	-0.19		58	PHE	0.56		58	PHE	0.18		59	TYR	0.01
				57	GLY	-0.51		59	TYR	-0.47		59	TYR	-0.57		58	PHE	0.25		58	PHE	0.18		59	TYR	-0.09
				57	GLY	-0.43		59	TYR	-0.23		59	TYR	-0.47		58	PHE	0.18		58	PHE	0.11		59	TYR	0.04
				57	GLY	-0.41		59	TYR	-0.05		60	ALA	-0.82		58	PHE	0.36		58	PHE	0.22		59	TYR	-0.01
				57	GLY	-0.41		59	TYR	-0.15		60	ALA	-0.87		58	PHE	0.4		58	PHE	0.19		59	TYR	0.09
				58	GLY	-0.51		59	TYR	-0.02		60	ALA	-1.07		58	PHE	-0.03		58	PHE	0.34		59	TYR	-0.17
				58	GLY	-0.62		59	TYR	-0.02		60	ALA	-1.02		58	PHE	0.04		58	PHE	0.38		59	TYR	-0.29
				58	GLY	-0.57		59	TYR	-0.09		60	ALA	-1.21		59	TYR	-0.38		58	PHE	0.38		59	TYR	0.01
				58	GLY	-0.51		59	TYR	-0.17		60	ALA	-1.18		59	TYR	-0.36		58	PHE	0.41		59	TYR	0.11
				58	GLY	-0.57		59	TYR	-0.2		60	ALA	-1.2		59	TYR	-0.53		58	PHE	0.42		59	TYR	-0.98
				58	GLY	-0.53		59	TYR	-0.13		60	ALA	-1.28		59	TYR	-0.55		58	PHE	0.41		59	TYR	-1.05
				58	GLY	-0.55		59	TYR	-0.28		60	ALA	-1.13		59	TYR	-0.66		58	PHE	0.1		60	ALA	-0.97
				59	THR	-0.48		59	TYR	-0.18		60	ALA	-1.13		59	TYR	-0.81		58	PHE	0.27		60	ALA	-1.05
				59	THR	-0.43		59	TYR	-0.16		61	ASP	-1.15		59	TYR	-0.66		59	TYR	-0.2		60	ALA	-1.03
				59	THR	-0.37		59	TYR	-0.6		61	ASP	-1.14		59	TYR	-0.42		59	TYR	-0.19		60	ALA	-1.09
				59	THR	-0.4		59	TYR	-0.37		61	ASP	-1.35		59	TYR	-0.22		59	TYR	-0.36		60	ALA	-0.93
				59	THR	-0.41		60	ALA	-0.7		61	ASP	-1.13		59	TYR	-0.25		59	TYR	-0.36		60	ALA	-0.95
				59	THR	-0.42		60	ALA	-0.77		61	ASP	-1.17		59	TYR	-0.22		59	TYR	-0.43		60	ALA	-0.9
				59	THR	-0.35		60	ALA	-0.96		61	ASP	-1.37		59	TYR	-0.21		59	TYR	-0.65		60	ALA	-0.99
				59	THR	-0.38		60	ALA	-1.09		61	ASP	-1.24		59	TYR	-0.19		59	TYR	-0.39		60	ALA	-1.09
				59	THR	-0.43		60	ALA	-1.08		61	ASP	-0.92		59	TYR	-0.28		59	TYR	-0.17		60	ALA	-1.12
				59	THR	-0.44		60	ALA	-0.83		61	ASP	-0.77		59	TYR	-0.34		59	TYR	0.04		61	ASP	-1.06
				59	THR	-0.42		60	ALA	-0.96		61	ASP	-0.8		59	TYR	-0.35		59	TYR	0.09		61	ASP	-1.06
				59	THR	-0.49		60	ALA	-1.22		61	ASP	-1.37		59	TYR	-0.44		59	TYR	0.08		61	ASP	-1.14
				59	THR	-0.43		60	ALA	-0.77		61	ASP	-1.46		59	TYR	-0.34		59	TYR	-0.01		61	ASP	-1.07
				59	THR	-0.39		60	ALA	-0.77		62	SER	-1.41		59	TYR	-0.29		59	TYR	-0.04		61	ASP	-1.07
				60	ALA	-0.43		61	ASP	-1.11		62	SER	-1.41		59	TYR	-0.73		59	TYR	-0.21		61	ASP	-1.1
				60	ALA	-0.45		61	ASP	-1.16		62	SER	-1.48		59	TYR	-0.51		59	TYR	-0.22		61	ASP	-1.12
				60	ALA	-0.39		61	ASP	-1.16		62	SER	-1.69		60	ALA	-0.84		59	TYR	-0.11		61	ASP	-0.94
				60	ALA	-0.4		61	ASP	-0.94		62	SER	-1.46		60	ALA	-0.95		59	TYR	-0.2		61	ASP	-0.97
				60	ALA	-0.44		61	ASP	-1.2		62	SER	-1.52		60	ALA	-1.31		59	TYR	-0.21		61	ASP	-0.97
				60	ALA	-0.33		61	ASP	-1.18		62	SER	-1.38		60	ALA	-1.2		59	TYR	-0.22		61	ASP	-1.29
				60	ALA	-0.3		61	ASP	-1.2		62	SER	-1.43		60	ALA	-1.36		59	TYR	-0.41		61	ASP	-1.15
				60	ALA	-0.33		61	ASP	-1.07		62	SER	-1.3		60	ALA	-1.34		59	TYR	-0.34		62	SER	-1.15
				60	ALA	-0.53		61	ASP	-0.86		62	SER	-1.47		60	ALA	-1.36		60	ALA	-0.54		62	SER	-1.2
				60	ALA	-0.7		61	ASP	-1.09		62	SER	-1.47		60	ALA	-1.43		60	ALA	-0.63		62	SER	-1.12
				61	GLU	-0.63		61	ASP	-1.35		63	VAL	-1.34		60	ALA	-1.33		60	ALA	-0.76		62	SER	-1.13
				61	GLU	-0.48		61	ASP	-1.24		63	VAL	-1.12		60	ALA	-1		60	ALA	-0.74		62	SER	-1.1
				61	GLU	-0.64		62	SER	-1.59		63	VAL	-1.35		61	ASP	-1.36		60	ALA	-0.81		62	SER	-1.03
				61	GLU	-0.65		62	SER	-1.49		63	VAL	-1.48		61	ASP	-1.38		60	ALA	-0.72		62	SER	-1.13
				61	GLU	-0.59		62	SER	-1.57		63	VAL	-1.17		61	ASP	-1.38		60	ALA	-0.81		62	SER	-1.03
				61	GLU	-0.52		62	SER	-1.54		63	VAL	-1.08		61	ASP	-1.36		60	ALA	-1		62	SER	-0.99
				61	GLU	-0.56		62	SER	-1.75		63	VAL	-0.89		61	ASP	-1.42		60	ALA	-0.73		62	SER	-1.22
				61	GLU	-0.49		62	SER	-1.9		63	VAL	-1.15		61	ASP	-1.42		60	ALA	-0.81		62	SER	-1.2
				61	GLU	-0.42		62	SER	-1.57		63	VAL	-1.03		61	ASP	-1.42		61	ASP	-0.9		63	VAL	-1.17
				61	GLU	-0.43		62	SER	-1.59		63	VAL	-0.7		61	ASP	-1.23		61	ASP	-1.05		63	VAL	-1.18
				61	GLU	-0.44		62	SER	-1.62		63	VAL	-0.9		61	ASP	-1.02		61	ASP	-0.99		63	VAL	-1.19
				61	GLU	-0.33		62	SER	-1.59		63	VAL	-0.95		61	ASP	-1.24		61	ASP	-0.81		63	VAL	-1.3
				61	GLU	-0.49		62	SER	-1.67		63	VAL	-1.01		61	ASP	-1.6		61	ASP	-1.24		63	VAL	-0.81
				61	GLU	-0.5		63	VAL	-1.28		63	VAL	-0.68		61	ASP	-1.27		61	ASP	-1.2		63	VAL	-0.95
				61	GLU	-0.5		63	VAL	-1.24		63	VAL	-1.22		62	SER	-1.7		61	ASP	-1.14		63	VAL	-0.88
				62	TYR	-0.33		63	VAL	-1.32		63	VAL	-1.05		62	SER	-1.62		61	ASP	-0.95		63	VAL	-1.08
				62	TYR	-0.39		63	VAL	-1.48		64	LYS	-1.08		62	SER	-1.85		61	ASP	-0.72		63	VAL	-0.78
				62	TYR	-0.32		63	VAL	-1.03		64	LYS	-1.22		62	SER	-1.72		61	ASP	-0.98		63	VAL	-0.65
				62	TYR	-0.31		63	VAL	-0.92		64	LYS	-1.05		62	SER	-1.75		61	ASP	-1.11		63	VAL	-1.14
				62	TYR	-0.37		63	VAL	-0.93		64	LYS	-0.88		62	SER	-1.82		61	ASP	-1.15		63	VAL	-1.02
				62	TYR	-0.35		63	VAL	-1.23		64	LYS	-0.86		62	SER	-1.58		62	SER	-1.33		63	VAL	-1.01
				62	TYR	-0.37		63	VAL	-1.15		64	LYS	-0.87		62	SER	-1.7		62	SER	-1.23		63	VAL	-0.67
				62	TYR	-0.27		63	VAL	-0.64		64	LYS	-1.01		62	SER	-1.44		62	SER	-1.48		63	VAL	-1.12
				62	TYR	-0.31		63	VAL	-0.84		64	LYS	-0.61		62	SER	-1.61		62	SER	-1.48		63	VAL	-1
				62	TYR	-0.29		63	VAL	-0.85		64	LYS	-0.55		62	SER	-1.5		62	SER	-1.47		64	LYS	-1
				62	TYR	-0.37		63	VAL	-0.85		64	LYS	-0.55		63	VAL	-1.3		62	SER	-1.49		64	LYS	-1.11
				62	TYR	-0.42		63	VAL	-0.65		64	LYS	-0.4		63	VAL	-1.27		62	SER	-1.49		64	LYS	-0.87
				62	TYR	-0.32		63	VAL	-1.25		64	LYS	-0.39		63	VAL	-1.37		62	SER	-1.43		64	LYS	-0.82
				62	TYR	-0.27		63	VAL	-0.95		64	LYS	-0.45		63	VAL	-1.32		62	SER	-1.32		64	LYS	-0.82
				62	TYR	-0.28		64	LYS	-0.93		64	LYS	-0.29		63	VAL	-1.01		62	SER	-1.47		64	LYS	-0.81
				62	TYR	-0.33		64	LYS	-1.04		64	LYS	-0.61		63	VAL	-0.88		62	SER	-1.57		64	LYS	-0.93
				62	TYR	-0.38		64	LYS	-0.64		64	LYS	-0.21		63	VAL	-0.93		63	VAL	-1.21		64	LYS	-0.72
				62	TYR	-0.31		64	LYS	-0.59		64	LYS	-0.44		63	VAL	-1.1		63	VAL	-1.12		64	LYS	-0.64
				62	TYR	-0.2		64	LYS	-0.57		64	LYS	-0.31		63	VAL	-1.01		63	VAL	-1.16		64	LYS	-0.68
				62	TYR	-0.52		64	LYS	-0.58		64	LYS	-0.68		63	VAL	-0.71		63	VAL	-1.37		64	LYS	-0.68
				62	TYR	-0.33		64	LYS	-0.6		64	LYS	-0.42		63	VAL	-1.08		63	VAL	-0.92		64	LYS	-0.72
				63	ALA	-0.5		64	LYS	-0.56		64	LYS	-1.15		63	VAL	-1.04		63	VAL	-0.96		64	LYS	-0.95
				63	ALA	-0.52		64	LYS	-0.56		64	LYS	-1.21		63	VAL	-1.06		63	VAL	-0.97		64	LYS	-0.67
				63	ALA	-0.55		64	LYS	-0.48		65	GLY	-0.79		63	VAL	-0.87		63	VAL	-1.16		64	LYS	-0.69
				63	ALA	-0.51		64	LYS	-0.42		65	GLY	-0.75		63	VAL	-1.21		63	VAL	-1.26		64	LYS	-0.68
				63	ALA	-0.5		64	LYS	-0.42		65	GLY	-0.69		63	VAL	-1.06		63	VAL	-0.74		64	LYS	-0.64
				63	ALA	-0.61		64	LYS	-0.52		65	GLY	-0.79		64	ARG	-0.87		63	VAL	-0.94		64	LYS	-0.62
				63	ALA	-0.44		64	LYS	-0.34		65	GLY	-0.51		64	ARG	-1		63	VAL	-0.87		64	LYS	-0.66
				63	ALA	-0.51		64	LYS	-0.38		65	GLY	-0.73		64	ARG	-0.83		63	VAL	-0.92		64	LYS	-0.32
				63	ALA	-0.49		64	LYS	-0.27		65	GLY	-0.61		64	ARG	-0.82		63	VAL	-0.57		64	LYS	-1.11
				63	ALA	-0.7		64	LYS	-0.31		66	ARG	-0.78		64	ARG	-0.79		63	VAL	-1.09		64	LYS	-1.14
				64	ALA	-0.48		64	LYS	-0.22		66	ARG	-0.95		64	ARG	-0.8		63	VAL	-0.93		65	GLY	-0.85
				64	ALA	-0.52		64	LYS	-0.48		66	ARG	-0.88		64	ARG	-0.78		64	LYS	-0.91		65	GLY	-0.57
				64	ALA	-0.64		64	LYS	-0.24		66	ARG	-0.85		64	ARG	-0.71		64	LYS	-0.99		65	GLY	-0.53
				64	ALA	-0.59		64	LYS	-1.12		66	ARG	-1.01		64	ARG	-0.71		64	LYS	-0.8		65	GLY	-0.61
				64	ALA	-0.5		64	LYS	-1.12		66	ARG	-1.01		64	ARG	-0.68		64	LYS	-0.8		65	GLY	-0.41
				64	ALA	-0.46		65	GLY	-0.76		66	ARG	-1		64	ARG	-0.61		64	LYS	-0.78		65	GLY	-0.46
				64	ALA	-0.48		65	GLY	-0.58		66	ARG	-0.97		64	ARG	-0.61		64	LYS	-0.77		65	GLY	-0.39
				64	ALA	-0.51		65	GLY	-0.63		66	ARG	-0.94		64	ARG	-0.73		64	LYS	-0.82		66	ARG	-0.53
				64	ALA	-0.62		65	GLY	-0.64		66	ARG	-0.97		64	ARG	-0.5		64	LYS	-0.47		66	ARG	-0.79
				64	ALA	-0.72		65	GLY	-0.38		66	ARG	-0.87		64	ARG	-0.49		64	LYS	-0.55		66	ARG	-0.44
				65	SER	-0.76		65	GLY	-0.53		66	ARG	-0.9		64	ARG	-0.42		64	LYS	-0.47		66	ARG	-0.36
				65	SER	-0.71		65	GLY	-0.55		66	ARG	-0.93		64	ARG	-0.37		64	LYS	-0.39		66	ARG	-0.6
				65	SER	-1.14		66	ARG	-0.68		66	ARG	-0.83		64	ARG	-0.47		64	LYS	-0.43		66	ARG	-0.51
				65	SER	-1.15		66	ARG	-0.85		66	ARG	-0.84		64	ARG	-0.43		64	LYS	-0.52		66	ARG	-0.7
				65	SER	-1.17		66	ARG	-0.78		66	ARG	-0.78		64	ARG	-0.37		64	LYS	-0.31		66	ARG	-0.77
				65	SER	-1.11		66	ARG	-0.74		66	ARG	-0.79		64	ARG	-0.47		64	LYS	-0.22		66	ARG	-0.85
				65	SER	-1.1		66	ARG	-0.86		66	ARG	-0.79		64	ARG	-0.27		64	LYS	-0.3		66	ARG	-0.71
				65	SER	-1.04		66	ARG	-0.88		66	ARG	-0.7		64	ARG	-1.12		64	LYS	-0.4		66	ARG	-0.68
				65	SER	-1.04		66	ARG	-0.87		66	ARG	-0.77		64	ARG	-1.11		64	LYS	-0.43		66	ARG	-0.67
				65	SER	-1.14		66	ARG	-0.83		66	ARG	-0.7		65	GLY	-0.92		64	LYS	-0.35		66	ARG	-0.62
				65	SER	-1		66	ARG	-0.87		66	ARG	-0.68		65	GLY	-0.88		64	LYS	-0.33		66	ARG	-0.83
				66	VAL	-0.86		66	ARG	-0.75		66	ARG	-0.69		65	GLY	-0.68		64	LYS	-1.07		66	ARG	-0.75
				66	VAL	-0.73		66	ARG	-0.91		66	ARG	-0.63		65	GLY	-0.76		64	LYS	-1.1		66	ARG	-0.8
				66	VAL	-0.81		66	ARG	-0.9		67	PHE	-0.69		65	GLY	-0.59		65	GLY	-0.83		66	ARG	-0.66
				66	VAL	-0.79		66	ARG	-0.88		67	PHE	-0.65		65	GLY	-0.59		65	GLY	-0.61		66	ARG	-0.62
				66	VAL	-0.74		66	ARG	-1		67	PHE	-0.44		65	GLY	-0.54		65	GLY	-0.71		66	ARG	-0.62
				66	VAL	-0.58		66	ARG	-1.1		67	PHE	-0.53		66	ARG	-0.69		65	GLY	-0.7		66	ARG	-0.79
				66	VAL	-0.64		66	ARG	-1.13		67	PHE	-0.45		66	ARG	-0.75		65	GLY	-0.4		66	ARG	-1.02
				66	VAL	-0.68		66	ARG	-1.02		67	PHE	-0.32		66	ARG	-0.74		65	GLY	-0.65		66	ARG	-0.8
				66	VAL	-0.92		66	ARG	-1		67	PHE	-0.46		66	ARG	-0.69		65	GLY	-0.45		66	ARG	-0.38
				66	VAL	-0.59		66	ARG	-0.93		67	PHE	-0.53		66	ARG	-0.81		66	ARG	-0.68		66	ARG	-0.32
				66	VAL	-0.67		66	ARG	-1.28		67	PHE	-0.93		66	ARG	-0.82		66	ARG	-0.81		67	PHE	-0.4
				66	VAL	-0.72		66	ARG	-1.26		67	PHE	-0.9		66	ARG	-0.83		66	ARG	-0.68		67	PHE	-0.41
				66	VAL	-0.73		66	ARG	-1.38		67	PHE	-0.99		66	ARG	-0.79		66	ARG	-0.65		67	PHE	-0.25
				66	VAL	-0.55		66	ARG	-0.59		67	PHE	-1.02		66	ARG	-0.82		66	ARG	-0.77		67	PHE	-0.21
				66	VAL	-0.62		66	ARG	-0.43		67	PHE	-0.82		66	ARG	-0.69		66	ARG	-0.82		67	PHE	-0.12
				66	VAL	-0.73		67	PHE	-0.49		67	PHE	-0.76		66	ARG	-0.87		66	ARG	-0.75		67	PHE	-0.06
				67	ARG	-0.53		67	PHE	-0.47		67	PHE	-0.4		66	ARG	-0.86		66	ARG	-0.76		67	PHE	-0.33
				67	ARG	-0.7		67	PHE	-0.44		67	PHE	-0.45		66	ARG	-0.84		66	ARG	-0.82		67	PHE	-0.34
				67	ARG	-0.56		67	PHE	-0.5		67	PHE	-0.55		66	ARG	-0.97		66	ARG	-0.72		67	PHE	-0.34
				67	ARG	-0.53		67	PHE	-0.42		67	PHE	-0.4		66	ARG	-1.07		66	ARG	-0.79		67	PHE	-0.41
				67	ARG	-0.49		67	PHE	-0.35		67	PHE	-0.43		66	ARG	-1.17		66	ARG	-0.83		67	PHE	-0.55
				67	ARG	-0.49		67	PHE	-0.36		67	PHE	-0.42		66	ARG	-1.12		66	ARG	-0.8		67	PHE	-0.57
				67	ARG	-0.5		67	PHE	-0.49		68	THR	-0.54		66	ARG	-0.85		66	ARG	-1.04		67	PHE	-0.67
				67	ARG	-0.47		67	PHE	-0.57		68	THR	-0.52		66	ARG	-1.09		66	ARG	-1.13		67	PHE	-0.73
				67	ARG	-0.42		67	PHE	-0.69		68	THR	-0.4		66	ARG	-1.26		66	ARG	-1.17		67	PHE	-0.42
				67	ARG	-0.35		67	PHE	-0.89		68	THR	-0.27		66	ARG	-1.3		66	ARG	-0.86		67	PHE	-0.3
				67	ARG	-0.32		67	PHE	-0.94		68	THR	-0.38		66	ARG	-1.25		66	ARG	-0.82		67	PHE	-0.56
				67	ARG	-0.27		67	PHE	-0.75		68	THR	-0.59		66	ARG	-0.61		66	ARG	-0.82		67	PHE	-0.5
				67	ARG	-0.36		67	PHE	-0.87		68	THR	-0.52		66	ARG	-0.57		66	ARG	-1.17		67	PHE	-0.21
				67	ARG	-0.28		67	PHE	-0.35		68	THR	-0.58		67	PHE	-0.63		66	ARG	-1.3		67	PHE	-0.17
				67	ARG	-0.34		67	PHE	-0.45		68	THR	-0.45		67	PHE	-0.62		66	ARG	-1.04		68	THR	-0.05
				67	ARG	-0.32		67	PHE	-0.52		68	THR	-0.31		67	PHE	-0.61		66	ARG	-0.65		68	THR	-0.09
				67	ARG	-0.23		67	PHE	-0.41		68	THR	-0.48		67	PHE	-0.64		66	ARG	-0.58		68	THR	-0.02
				67	ARG	-0.24		67	PHE	-0.46		68	THR	-0.48		67	PHE	-0.59		67	PHE	-0.57		68	THR	0.01
				67	ARG	-0.31		67	PHE	-0.37		68	THR	-0.34		67	PHE	-0.49		67	PHE	-0.66		68	THR	-0.02
				67	ARG	-0.38		68	THR	-0.53		68	THR	-0.5		67	PHE	-0.5		67	PHE	-0.52		68	THR	-0.08
				67	ARG	-0.36		68	THR	-0.59		69	VAL	-0.18		67	PHE	-0.63		67	PHE	-0.57		68	THR	-0.01
				67	ARG	-0.28		68	THR	-0.44		69	VAL	-0.15		67	PHE	-0.67		67	PHE	-0.44		68	THR	-0.16
				67	ARG	-0.62		68	THR	-0.29		69	VAL	-0.11		67	PHE	-0.65		67	PHE	-0.37		68	THR	0.01
				67	ARG	-0.62		68	THR	-0.53		69	VAL	-0.45		67	PHE	-0.81		67	PHE	-0.41		68	THR	0.07
				68	GLY	-0.6		68	THR	-0.62		69	VAL	-0.07		67	PHE	-0.81		67	PHE	-0.46		68	THR	0.01
				68	GLY	-0.5		68	THR	-0.5		69	VAL	-0.06		67	PHE	-0.78		67	PHE	-0.72		68	THR	0.01
				68	GLY	-0.57		68	THR	-0.6		69	VAL	-0.13		67	PHE	-0.86		67	PHE	-0.79		68	THR	0.01
				68	GLY	-0.49		68	THR	-0.47		69	VAL	-0.15		67	PHE	-0.61		67	PHE	-0.9		68	THR	-0.19
				68	GLY	-0.64		68	THR	-0.33		69	VAL	-0.18		67	PHE	-0.56		67	PHE	-0.87		69	ILE	0.05
				68	GLY	-0.57		68	THR	-0.51		69	VAL	-0.07		67	PHE	-0.63		67	PHE	-0.93		69	ILE	0.12
				68	GLY	-0.61		68	THR	-0.49		69	VAL	-0.02		67	PHE	-0.44		67	PHE	-0.9		69	ILE	0.14
				69	ARG	-0.66		68	THR	-0.37		69	VAL	-0.03		67	PHE	-0.64		67	PHE	-0.41		69	ILE	0.11
				69	ARG	-0.63		68	THR	-0.54		69	VAL	-0.08		67	PHE	-0.51		67	PHE	-0.39		69	ILE	0.1
				69	ARG	-0.74		69	ILE	-0.2		69	VAL	-0.03		68	THR	-0.66		67	PHE	-0.47		69	ILE	0.12
				69	ARG	-0.7		69	ILE	-0.14		69	VAL	-0.21		68	THR	-0.74		67	PHE	-0.3		69	ILE	0
				69	ARG	-0.91		69	ILE	-0.16		69	VAL	-0.18		68	THR	-0.56		67	PHE	-0.51		69	ILE	-0.07
				69	ARG	-0.91		69	ILE	-0.36		70	SER	-0.39		68	THR	-0.41		67	PHE	-0.5		69	ILE	0.16
				69	ARG	-0.81		69	ILE	-0.07		70	SER	-0.4		68	THR	-0.65		68	THR	-0.41		69	ILE	-0.05
				69	ARG	-0.9		69	ILE	-0.05		70	SER	-0.49		68	THR	-0.74		68	THR	-0.43		69	ILE	-0.03
				69	ARG	-0.74		69	ILE	-0.06		70	SER	-0.13		68	THR	-0.61		68	THR	-0.38		69	ILE	0.09
				69	ARG	-0.79		69	ILE	-0.08		70	SER	-0.54		68	THR	-0.72		68	THR	-0.34		69	ILE	-0.05
				69	ARG	-0.89		69	ILE	-0.1		70	SER	-0.4		68	THR	-0.61		68	THR	-0.36		69	ILE	-0.04
				69	ARG	-1.12		69	ILE	-0.01		70	SER	-0.52		68	THR	-0.44		68	THR	-0.49		69	ILE	-0.03
				69	ARG	-0.99		69	ILE	-0.04		70	SER	-0.61		68	THR	-0.61		68	THR	-0.36		69	ILE	0
				69	ARG	-0.99		69	ILE	-0.06		70	SER	-0.57		68	THR	-0.61		68	THR	-0.47		69	ILE	-0.03
				69	ARG	-0.99		69	ILE	-0.11		70	SER	-0.6		68	THR	-0.47		68	THR	-0.34		69	ILE	0.07
				69	ARG	-0.9		69	ILE	-0.04		70	SER	-0.58		68	THR	-0.66		68	THR	-0.28		69	ILE	0.1
				69	ARG	-0.92		69	ILE	-0.01		71	ARG	-0.43		69	ILE	-0.29		68	THR	-0.33		70	SER	-0.02
				69	ARG	-0.73		69	ILE	-0.01		71	ARG	-0.39		69	ILE	-0.22		68	THR	-0.34		70	SER	-0.17
				69	ARG	-0.6		69	ILE	-0.02		71	ARG	-0.69		69	ILE	-0.11		68	THR	-0.33		70	SER	-0.21
				69	ARG	-0.86		69	ILE	-0.28		71	ARG	-0.73		69	ILE	-0.43		68	THR	-0.53		70	SER	-0.21
				69	ARG	-0.86		69	ILE	-0.19		71	ARG	-0.41		69	ILE	-0.1		69	ILE	-0.29		70	SER	-0.32
				69	ARG	-0.76		70	SER	-0.43		71	ARG	-0.31		69	ILE	-0.08		69	ILE	-0.22		70	SER	-0.22
				69	ARG	-0.7		70	SER	-0.43		71	ARG	-0.45		69	ILE	-0.07		69	ILE	-0.19		70	SER	-0.47
				69	ARG	-0.65		70	SER	-0.6		71	ARG	-0.41		69	ILE	-0.09		69	ILE	-0.23		70	SER	-0.34
				70	PHE	-0.73		70	SER	-0.27		71	ARG	-0.46		69	ILE	-0.12		69	ILE	-0.1		70	SER	-0.31
				70	PHE	-0.69		70	SER	-0.56		71	ARG	-0.29		69	ILE	0.01		69	ILE	-0.09		70	SER	-0.47
				70	PHE	-0.5		70	SER	-0.44		71	ARG	-0.4		69	ILE	-0.09		69	ILE	-0.05		70	SER	-0.54
				70	PHE	-0.56		70	SER	-0.65		71	ARG	-0.29		69	ILE	-0.1		69	ILE	-0.11		71	ARG	-0.63
				70	PHE	-0.42		70	SER	-0.61		71	ARG	-0.44		69	ILE	-0.08		69	ILE	0		71	ARG	-0.61
				70	PHE	-0.39		70	SER	-0.58		71	ARG	-0.37		69	ILE	-0.05		69	ILE	-0.04		71	ARG	-0.85
				70	PHE	-0.47		70	SER	-0.67		71	ARG	-0.43		69	ILE	-0.02		69	ILE	-0.11		71	ARG	-0.99
				70	PHE	-0.71		70	SER	-0.66		71	ARG	-0.27		69	ILE	-0.04		69	ILE	-0.1		71	ARG	-0.64
				70	PHE	-0.76		71	ARG	-0.64		71	ARG	-0.19		69	ILE	-0.06		69	ILE	-0.14		71	ARG	-0.55
				70	PHE	-0.76		71	ARG	-0.65		71	ARG	-0.21		69	ILE	-0.25		69	ILE	-0.1		71	ARG	-0.79
				70	PHE	-0.92		71	ARG	-0.7		71	ARG	-0.18		69	ILE	-0.15		69	ILE	-0.05		71	ARG	-0.6
				70	PHE	-0.99		71	ARG	-0.77		71	ARG	-0.13		70	SER	-0.34		69	ILE	-0.05		71	ARG	-0.7
				70	PHE	-0.82		71	ARG	-0.52		71	ARG	-0.22		70	SER	-0.36		69	ILE	-0.07		71	ARG	-0.47
				70	PHE	-0.85		71	ARG	-0.43		71	ARG	-0.16		70	SER	-0.43		69	ILE	-0.25		71	ARG	-0.65
				70	PHE	-0.41		71	ARG	-0.56		71	ARG	-0.75		70	SER	-0.21		69	ILE	-0.23		71	ARG	-0.52
				70	PHE	-0.45		71	ARG	-0.54		71	ARG	-0.7		70	SER	-0.35		70	SER	-0.33		71	ARG	-0.68
				70	PHE	-0.6		71	ARG	-0.64		72	ASP	-0.73		70	SER	-0.34		70	SER	-0.49		71	ARG	-0.52
				70	PHE	-0.5		71	ARG	-0.43		72	ASP	-0.68		70	SER	-0.47		70	SER	-0.51		71	ARG	-0.55
				70	PHE	-0.46		71	ARG	-0.61		72	ASP	-0.62		70	SER	-0.47		70	SER	-0.44		71	ARG	-0.53
				70	PHE	-0.45		71	ARG	-0.51		72	ASP	-0.59		70	SER	-0.39		70	SER	-0.63		71	ARG	-0.41
				71	THR	-0.5		71	ARG	-0.7		72	ASP	-0.65		70	SER	-0.52		70	SER	-0.56		71	ARG	-0.28
				71	THR	-0.7		71	ARG	-0.57		72	ASP	-0.66		70	SER	-0.55		70	SER	-0.75		71	ARG	-0.42
				71	THR	-0.44		71	ARG	-0.62		72	ASP	-0.82		71	ARG	-0.45		70	SER	-0.64		71	ARG	-0.44
				71	THR	-0.45		71	ARG	-0.51		72	ASP	-0.68		71	ARG	-0.44		70	SER	-0.65		71	ARG	-0.38
				71	THR	-0.52		71	ARG	-0.48		72	ASP	-0.58		71	ARG	-0.61		70	SER	-0.67		71	ARG	-0.42
				71	THR	-0.61		71	ARG	-0.48		72	ASP	-0.68		71	ARG	-0.85		70	SER	-0.66		71	ARG	-0.92
				71	THR	-0.44		71	ARG	-0.42		72	ASP	-0.49		71	ARG	-0.41		71	ARG	-0.74		71	ARG	-0.89
				71	THR	-0.57		71	ARG	-0.44		72	ASP	-0.47		71	ARG	-0.23		71	ARG	-0.7		72	ASP	-0.99
				71	THR	-0.48		71	ARG	-0.41		73	THR	-0.52		71	ARG	-0.42		71	ARG	-0.83		72	ASP	-0.93
				71	THR	-0.37		71	ARG	-0.41		73	THR	-0.59		71	ARG	-0.31		71	ARG	-0.97		72	ASP	-0.99
				71	THR	-0.51		71	ARG	-0.77		73	THR	-0.43		71	ARG	-0.43		71	ARG	-0.6		72	ASP	-0.94
				71	THR	-0.47		71	ARG	-0.77		73	THR	-0.46		71	ARG	-0.21		71	ARG	-0.56		72	ASP	-1.09
				71	THR	-0.52		72	ASP	-0.78		73	THR	-0.39		71	ARG	-0.3		71	ARG	-0.66		72	ASP	-1.04
				71	THR	-0.53		72	ASP	-0.72		73	THR	-0.57		71	ARG	-0.26		71	ARG	-0.61		72	ASP	-1.04
				72	ILE	-0.29		72	ASP	-0.78		73	THR	-0.43		71	ARG	-0.4		71	ARG	-0.68		72	ASP	-0.93
				72	ILE	-0.22		72	ASP	-0.62		73	THR	-0.42		71	ARG	-0.32		71	ARG	-0.54		72	ASP	-0.9
				72	ILE	-0.22		72	ASP	-0.72		73	THR	-0.48		71	ARG	-0.33		71	ARG	-0.71		72	ASP	-0.99
				72	ILE	-0.45		72	ASP	-0.71		73	THR	-0.49		71	ARG	-0.16		71	ARG	-0.64		72	ASP	-0.96
				72	ILE	-0.03		72	ASP	-0.86		73	THR	-0.43		71	ARG	-0.24		71	ARG	-0.64		72	ASP	-0.9
				72	ILE	-0.1		72	ASP	-0.71		73	THR	-0.45		71	ARG	-0.21		71	ARG	-0.65		73	ASN	-0.88
				72	ILE	0.02		72	ASP	-0.62		73	THR	-0.38		71	ARG	-0.21		71	ARG	-0.64		73	ASN	-0.89
				72	ILE	-0.04		72	ASP	-0.73		73	THR	-0.62		71	ARG	-0.19		71	ARG	-0.71		73	ASN	-0.86
				72	ILE	-0.05		72	ASP	-0.59		74	SER	-0.46		71	ARG	-0.28		71	ARG	-0.48		73	ASN	-0.86
				72	ILE	0.01		72	ASP	-0.59		74	SER	-0.52		71	ARG	-0.21		71	ARG	-0.37		73	ASN	-0.83
				72	ILE	-0.04		73	ASN	-0.68		74	SER	-0.47		71	ARG	-0.83		71	ARG	-0.53		73	ASN	-0.84
				72	ILE	-0.13		73	ASN	-0.69		74	SER	-0.35		71	ARG	-0.82		71	ARG	-0.57		73	ASN	-0.78
				72	ILE	-0.03		73	ASN	-0.7		74	SER	-0.51		72	ALA	-0.81		71	ARG	-0.55		73	ASN	-0.82
				72	ILE	-0.03		73	ASN	-0.73		74	SER	-0.52		72	ALA	-0.77		71	ARG	-0.52		73	ASN	-0.82
				72	ILE	-0.02		73	ASN	-0.73		74	SER	-0.49		72	ALA	-0.81		71	ARG	-0.89		73	ASN	-0.76
				72	ILE	-0.14		73	ASN	-0.93		74	SER	-0.46		72	ALA	-0.69		71	ARG	-0.89		73	ASN	-0.71
				72	ILE	0		73	ASN	-0.68		74	SER	-0.44		72	ALA	-0.76		72	ASP	-0.98		73	ASN	-0.74
				72	ILE	-0.33		73	ASN	-0.72		74	SER	-0.4		72	ALA	-0.77		72	ASP	-0.9		73	ASN	-0.88
				72	ILE	-0.22		73	ASN	-0.8		74	SER	-0.4		72	ALA	-0.94		72	ASP	-0.93		73	ASN	-0.87
				73	SER	-0.37		73	ASN	-0.73		75	LYS	-0.34		72	ALA	-0.78		72	ASP	-0.89		74	SER	-0.81
				73	SER	-0.41		73	ASN	-0.64		75	LYS	-0.34		72	ALA	-0.58		72	ASP	-1.03		74	SER	-0.79
				73	SER	-0.5		73	ASN	-0.75		75	LYS	-0.33		72	ALA	-0.54		72	ASP	-1		74	SER	-0.77
				73	SER	-0.55		73	ASN	-0.67		75	LYS	-0.34		73	ASN	-0.64		72	ASP	-1.03		74	SER	-0.8
				73	SER	-0.51		73	ASN	-0.9		75	LYS	-0.39		73	ASN	-0.68		72	ASP	-0.92		74	SER	-0.74
				73	SER	-0.54		74	SER	-0.66		75	LYS	-0.42		73	ASN	-0.53		72	ASP	-0.87		74	SER	-0.72
				73	SER	-0.61		74	SER	-0.65		75	LYS	-0.46		73	ASN	-0.57		72	ASP	-0.97		74	SER	-0.7
				73	SER	-0.54		74	SER	-0.64		75	LYS	-0.39		73	ASN	-0.59		72	ASP	-0.85		74	SER	-0.67
				73	SER	-0.63		74	SER	-0.63		75	LYS	-0.37		73	ASN	-0.58		72	ASP	-0.75		74	SER	-0.76
				73	SER	-0.64		74	SER	-0.59		75	LYS	-0.36		73	ASN	-0.63		73	ASN	-0.73		74	SER	-0.72
				73	SER	-0.5		74	SER	-0.6		75	LYS	-0.49		73	ASN	-0.44		73	ASN	-0.72		74	SER	-0.7
				74	ARG	-0.63		74	SER	-0.56		75	LYS	-0.5		73	ASN	-0.42		73	ASN	-0.66		75	LYS	-0.69
				74	ARG	-0.71		74	SER	-0.53		75	LYS	-0.61		73	ASN	-0.33		73	ASN	-0.7		75	LYS	-0.79
				74	ARG	-0.8		74	SER	-0.5		75	LYS	-0.52		73	ASN	-0.39		73	ASN	-0.65		75	LYS	-0.67
				74	ARG	-0.9		74	SER	-0.57		75	LYS	-0.53		73	ASN	-0.31		73	ASN	-0.87		75	LYS	-0.63
				74	ARG	-0.65		74	SER	-0.51		75	LYS	-0.4		73	ASN	-0.46		73	ASN	-0.65		75	LYS	-0.75
				74	ARG	-0.63		75	LYS	-0.52		75	LYS	-0.53		73	ASN	-0.51		73	ASN	-0.69		75	LYS	-0.66
				74	ARG	-0.69		75	LYS	-0.52		75	LYS	-0.54		74	SER	-0.54		73	ASN	-0.71		75	LYS	-0.82
				74	ARG	-0.57		75	LYS	-0.48		75	LYS	-0.69		74	SER	-0.61		73	ASN	-0.73		75	LYS	-0.62
				74	ARG	-0.39		75	LYS	-0.48		75	LYS	-0.54		74	SER	-0.55		73	ASN	-0.75		75	LYS	-0.7
				74	ARG	-0.53		75	LYS	-0.47		75	LYS	-0.33		74	SER	-0.47		73	ASN	-0.79		75	LYS	-0.59
				74	ARG	-0.59		75	LYS	-0.41		75	LYS	-0.43		74	SER	-0.6		73	ASN	-0.7		75	LYS	-0.71
				74	ARG	-0.63		75	LYS	-0.5		76	ASN	-0.26		74	SER	-0.59		73	ASN	-0.68		75	LYS	-0.77
				74	ARG	-0.54		75	LYS	-0.38		76	ASN	-0.25		74	SER	-0.57		74	SER	-0.64		75	LYS	-0.67
				74	ARG	-0.63		75	LYS	-0.45		76	ASN	-0.35		74	SER	-0.56		74	SER	-0.71		75	LYS	-0.68
				74	ARG	-0.65		75	LYS	-0.35		76	ASN	-0.33		74	SER	-0.56		74	SER	-0.67		75	LYS	-0.73
				74	ARG	-0.81		75	LYS	-0.47		76	ASN	-0.31		74	SER	-0.45		74	SER	-0.56		75	LYS	-0.71
				74	ARG	-0.77		75	LYS	-0.48		76	ASN	-0.26		74	SER	-0.48		74	SER	-0.71		75	LYS	-0.67
				74	ARG	-0.74		75	LYS	-0.59		76	ASN	-0.31		75	GLU	-0.43		74	SER	-0.7		75	LYS	-0.6
				74	ARG	-0.83		75	LYS	-0.48		76	ASN	-0.33		75	GLU	-0.45		74	SER	-0.67		75	LYS	-0.52
				74	ARG	-0.8		75	LYS	-0.3		76	ASN	-0.72		75	GLU	-0.45		74	SER	-0.67		75	LYS	-0.67
				74	ARG	-0.83		75	LYS	-0.47		76	ASN	-0.03		75	GLU	-0.45		74	SER	-0.71		75	LYS	-0.78
				74	ARG	-0.83		75	LYS	-0.51		76	ASN	-0.16		75	GLU	-0.51		74	SER	-0.63		75	LYS	-0.67
				74	ARG	-0.96		75	LYS	-0.62		76	ASN	0.12		75	GLU	-0.44		74	SER	-0.61		76	ASN	-0.76
				74	ARG	-0.79		75	LYS	-0.39		76	ASN	-0.43		75	GLU	-0.57		75	LYS	-0.63		76	ASN	-0.74
				75	ASP	-0.94		75	LYS	-0.44		76	ASN	-0.24		75	GLU	-0.4		75	LYS	-0.71		76	ASN	-0.84
				75	ASP	-0.99		75	LYS	-0.61		77	THR	-0.5		75	GLU	-0.48		75	LYS	-0.68		76	ASN	-0.88
				75	ASP	-0.84		75	LYS	-0.52		77	THR	-0.49		75	GLU	-0.38		75	LYS	-0.59		76	ASN	-0.85
				75	ASP	-0.83		76	ASN	-0.55		77	THR	-0.51		75	GLU	-0.51		75	LYS	-0.74		76	ASN	-0.79
				75	ASP	-0.94		76	ASN	-0.54		77	THR	-0.37		75	GLU	-0.58		75	LYS	-0.67		76	ASN	-0.85
				75	ASP	-0.99		76	ASN	-0.64		77	THR	-0.72		75	GLU	-0.47		75	LYS	-0.8		76	ASN	-0.77
				75	ASP	-1.07		76	ASN	-0.62		77	THR	-0.72		75	GLU	-0.46		75	LYS	-0.62		76	ASN	-0.82
				75	ASP	-0.88		76	ASN	-0.64		77	THR	-0.41		75	GLU	-0.44		75	LYS	-0.73		76	ASN	-0.37
				75	ASP	-0.76		76	ASN	-0.6		77	THR	-0.39		76	ASN	-0.37		75	LYS	-0.6		76	ASN	-0.29
				75	ASP	-0.76		76	ASN	-0.64		77	THR	-0.63		76	ASN	-0.38		75	LYS	-0.68		76	ASN	-0.35
				75	ASP	-0.85		76	ASN	-0.68		77	THR	-0.48		76	ASN	-0.45		75	LYS	-0.8		76	ASN	-0.85
				75	ASP	-0.85		76	ASN	-1.06		77	THR	-0.7		76	ASN	-0.52		75	LYS	-0.68		76	ASN	-0.6
				76	ASP	-0.84		76	ASN	-0.23		77	THR	-0.58		76	ASN	-0.46		75	LYS	-0.67		77	THR	-0.93
				76	ASP	-0.85		76	ASN	-0.39		77	THR	-0.49		76	ASN	-0.34		75	LYS	-0.72		77	THR	-0.89
				76	ASP	-0.82		76	ASN	-0.12		77	THR	-0.71		76	ASN	-0.48		75	LYS	-0.76		77	THR	-0.83
				76	ASP	-0.82		76	ASN	-0.65		78	LEU	-0.35		76	ASN	-0.42		75	LYS	-0.67		77	THR	-0.55
				76	ASP	-0.93		76	ASN	-0.53		78	LEU	-0.23		76	ASN	-0.76		75	LYS	-0.62		77	THR	-0.86
				76	ASP	-0.89		77	MET	-0.63		78	LEU	-0.31		76	ASN	-0.07		75	LYS	-0.52		77	THR	-0.92
				76	ASP	-0.93		77	MET	-0.65		78	LEU	-0.33		76	ASN	-0.3		75	LYS	-0.72		77	THR	-0.61
				76	ASP	-1.06		77	MET	-0.61		78	LEU	-0.11		76	ASN	0.03		75	LYS	-0.65		77	THR	-0.55
				76	ASP	-1.11		77	MET	-0.35		78	LEU	-0.11		76	ASN	-0.54		75	LYS	-0.56		77	THR	-0.65
				76	ASP	-1.1		77	MET	-0.7		78	LEU	-0.19		76	ASN	-0.42		76	ASN	-0.5		77	THR	-0.53
				76	ASP	-0.79		77	MET	-0.57		78	LEU	-0.02		77	THR	-0.6		76	ASN	-0.47		77	THR	-0.68
				76	ASP	-0.83		77	MET	-0.74		78	LEU	-0.03		77	THR	-0.6		76	ASN	-0.53		77	THR	-0.65
				77	SER	-0.79		77	MET	-0.36		78	LEU	-0.11		77	THR	-0.62		76	ASN	-0.58		77	THR	-0.89
				77	SER	-0.8		77	MET	-0.4		78	LEU	-0.17		77	THR	-0.37		76	ASN	-0.65		77	THR	-0.95
				77	SER	-0.72		77	MET	-0.27		78	LEU	-0.18		77	THR	-0.73		76	ASN	-0.51		78	LEU	-0.66
				77	SER	-0.76		77	MET	-0.48		78	LEU	-0.09		77	THR	-0.8		76	ASN	-0.68		78	LEU	-0.54
				77	SER	-0.71		77	MET	-0.38		78	LEU	-0.03		77	THR	-0.38		76	ASN	-0.69		78	LEU	-0.48
				77	SER	-0.74		77	MET	-0.3		78	LEU	0.04		77	THR	-0.44		76	ASN	-0.7		78	LEU	-0.69
				77	SER	-0.58		77	MET	-0.48		78	LEU	-0.05		77	THR	-0.55		76	ASN	-0.28		78	LEU	-0.14
				77	SER	-0.71		77	MET	-0.3		78	LEU	-0.07		77	THR	-0.27		76	ASN	-0.49		78	LEU	-0.15
				77	SER	-0.68		77	MET	-0.58		78	LEU	-0.44		77	THR	-0.68		76	ASN	-0.27		78	LEU	-0.24
				77	SER	-0.63		77	MET	-0.6		78	LEU	-0.48		77	THR	-0.54		76	ASN	-0.57		78	LEU	-0.04
				77	SER	-0.58		78	LEU	-0.46		79	PHE	-0.58		77	THR	-0.6		76	ASN	-0.35		78	LEU	-0.07
				78	LYS	-0.63		78	LEU	-0.16		79	PHE	-0.53		77	THR	-0.68		77	THR	-0.77		78	LEU	-0.14
				78	LYS	-0.76		78	LEU	-0.24		79	PHE	-0.59		78	LEU	-0.5		77	THR	-0.75		78	LEU	-0.15
				78	LYS	-0.61		78	LEU	-0.38		79	PHE	-0.62		78	LEU	-0.17		77	THR	-0.89		78	LEU	-0.33
				78	LYS	-0.62		78	LEU	-0.05		79	PHE	-0.74		78	LEU	-0.19		77	THR	-0.53		78	LEU	-0.05
				78	LYS	-0.63		78	LEU	-0.06		79	PHE	-0.65		78	LEU	-0.34		77	THR	-0.9		78	LEU	-0.09
				78	LYS	-0.64		78	LEU	-0.2		79	PHE	-0.72		78	LEU	-0.02		77	THR	-0.93		78	LEU	-0.05
				78	LYS	-0.68		78	LEU	0.01		79	PHE	-0.75		78	LEU	-0.05		77	THR	-0.63		78	LEU	-0.07
				78	LYS	-0.61		78	LEU	0.01		79	PHE	-0.77		78	LEU	-0.07		77	THR	-0.56		78	LEU	-0.05
				78	LYS	-0.58		78	LEU	-0.21		79	PHE	-0.77		78	LEU	-0.01		77	THR	-0.67		78	LEU	-0.61
				78	LYS	-0.43		78	LEU	-0.29		79	PHE	-0.83		78	LEU	0.02		77	THR	-0.54		78	LEU	-0.56
				78	LYS	-0.57		78	LEU	-0.25		79	PHE	-0.81		78	LEU	-0.03		77	THR	-0.66		79	TYR	-0.48
				78	LYS	-0.52		78	LEU	-0.11		79	PHE	-0.79		78	LEU	-0.21		77	THR	-0.64		79	TYR	-0.48
				78	LYS	-0.67		78	LEU	0		79	PHE	-0.84		78	LEU	-0.17		77	THR	-0.84		79	TYR	-0.36
				78	LYS	-0.49		78	LEU	0.01		79	PHE	-0.81		78	LEU	-0.07		77	THR	-1.01		79	TYR	-0.4
				78	LYS	-0.33		78	LEU	-0.03		79	PHE	-0.76		78	LEU	-0.05		78	LEU	-0.64		79	TYR	-0.47
				78	LYS	-0.27		78	LEU	-0.04		79	PHE	-0.78		78	LEU	0		78	LEU	-0.48		79	TYR	-0.36
				78	LYS	-0.43		78	LEU	-0.38		79	PHE	-0.73		78	LEU	-0.06		78	LEU	-0.5		79	TYR	-0.41
				78	LYS	-0.48		78	LEU	-0.4		79	PHE	-0.49		78	LEU	-0.08		78	LEU	-0.69		79	TYR	-0.52
				78	LYS	-0.49		79	TYR	-0.5		79	PHE	-0.44		78	LEU	-0.32		78	LEU	-0.16		79	TYR	-0.59
				78	LYS	-0.37		79	TYR	-0.47		80	LEU	-0.52		78	LEU	-0.34		78	LEU	-0.15		79	TYR	-0.56
				78	LYS	-0.69		79	TYR	-0.52		80	LEU	-0.54		79	TYR	-0.42		78	LEU	-0.24		79	TYR	-0.71
				78	LYS	-0.71		79	TYR	-0.55		80	LEU	-0.51		79	TYR	-0.4		78	LEU	-0.1		79	TYR	-0.76
				79	THR	-0.74		79	TYR	-0.62		80	LEU	-0.46		79	TYR	-0.45		78	LEU	-0.13		79	TYR	-0.81
				79	THR	-0.85		79	TYR	-0.55		80	LEU	-0.38		79	TYR	-0.5		78	LEU	-0.18		79	TYR	-0.87
				79	THR	-0.74		79	TYR	-0.56		80	LEU	-0.37		79	TYR	-0.54		78	LEU	-0.18		79	TYR	-0.9
				79	THR	-0.79		79	TYR	-0.66		80	LEU	-0.17		79	TYR	-0.48		78	LEU	-0.28		79	TYR	-0.63
				79	THR	-0.66		79	TYR	-0.71		80	LEU	-0.31		79	TYR	-0.53		78	LEU	-0.15		79	TYR	-0.65
				79	THR	-0.62		79	TYR	-0.78		80	LEU	-0.37		79	TYR	-0.71		78	LEU	-0.11		79	TYR	-0.83
				79	THR	-0.63		79	TYR	-0.76		80	LEU	-0.22		79	TYR	-0.77		78	LEU	-0.04		79	TYR	-0.97
				79	THR	-0.68		79	TYR	-0.86		80	LEU	-0.07		79	TYR	-0.83		78	LEU	-0.11		79	TYR	-0.22
				79	THR	-0.67		79	TYR	-0.71		80	LEU	-0.28		79	TYR	-0.82		78	LEU	-0.08		79	TYR	-0.14
				79	THR	-0.69		79	TYR	-0.82		80	LEU	-0.21		79	TYR	-0.96		78	LEU	-0.6		80	LEU	-0.22
				79	THR	-0.71		79	TYR	-0.82		80	LEU	-0.17		79	TYR	-0.74		78	LEU	-0.56		80	LEU	-0.2
				79	THR	-0.55		79	TYR	-0.72		80	LEU	-0.15		79	TYR	-0.84		79	TYR	-0.6		80	LEU	-0.18
				79	THR	-0.74		79	TYR	-0.61		80	LEU	-0.07		79	TYR	-0.84		79	TYR	-0.59		80	LEU	-0.21
				79	THR	-0.52		79	TYR	-0.7		80	LEU	-0.1		79	TYR	-0.75		79	TYR	-0.59		80	LEU	-0.1
				80	ILE	-0.8		79	TYR	-0.66		80	LEU	-0.63		79	TYR	-0.69		79	TYR	-0.64		80	LEU	-0.15
				80	ILE	-0.76		79	TYR	-0.43		80	LEU	-0.63		79	TYR	-0.72		79	TYR	-0.73		80	LEU	-0.01
				80	ILE	-0.78		79	TYR	-0.44		81	GLN	-0.63		79	TYR	-0.68		79	TYR	-0.69		80	LEU	0.01
				80	ILE	-0.56		80	LEU	-0.49		81	GLN	-0.58		79	TYR	-0.43		79	TYR	-0.71		80	LEU	0.01
				80	ILE	-0.79		80	LEU	-0.43		81	GLN	-0.64		79	TYR	-0.42		79	TYR	-0.76		80	LEU	0.03
				80	ILE	-0.77		80	LEU	-0.47		81	GLN	-0.64		80	LEU	-0.46		79	TYR	-0.81		80	LEU	0.16
				80	ILE	-0.66		80	LEU	-0.53		81	GLN	-0.65		80	LEU	-0.48		79	TYR	-0.74		80	LEU	0.02
				80	ILE	-0.48		80	LEU	-0.35		81	GLN	-0.6		80	LEU	-0.58		79	TYR	-0.82		80	LEU	0.04
				80	ILE	-0.83		80	LEU	-0.22		81	GLN	-0.64		80	LEU	-0.64		79	TYR	-0.8		80	LEU	0.03
				80	ILE	-0.65		80	LEU	-0.21		81	GLN	-0.69		80	LEU	-0.34		79	TYR	-0.85		80	LEU	0
				80	ILE	-0.56		80	LEU	-0.27		81	GLN	-0.71		80	LEU	-0.27		79	TYR	-0.89		80	LEU	-0.02
				80	ILE	-0.6		80	LEU	-0.3		81	GLN	-0.69		80	LEU	-0.22		79	TYR	-0.9		80	LEU	0.02
				80	ILE	-0.32		80	LEU	-0.27		81	GLN	-0.67		80	LEU	-0.39		79	TYR	-0.81		80	LEU	-0.2
				80	ILE	-0.69		80	LEU	-0.11		81	GLN	-0.64		80	LEU	-0.44		79	TYR	-0.97		80	LEU	-0.29
				80	ILE	-0.54		80	LEU	-0.33		81	GLN	-0.6		80	LEU	-0.36		79	TYR	-0.92		81	LEU	-0.29
				80	ILE	-0.67		80	LEU	-0.26		81	GLN	-0.64		80	LEU	-0.12		79	TYR	-0.97		81	LEU	-0.26
				80	ILE	-0.47		80	LEU	-0.18		81	GLN	-0.59		80	LEU	-0.41		79	TYR	-0.48		81	LEU	-0.3
				80	ILE	-0.75		80	LEU	-0.08		81	GLN	-0.69		80	LEU	-0.35		79	TYR	-0.46		81	LEU	-0.3
				80	ILE	-0.85		80	LEU	-0.07		81	GLN	-0.7		80	LEU	-0.16		80	LEU	-0.5		81	LEU	-0.32
				81	ALA	-0.39		80	LEU	-0.13		82	MET	-0.67		80	LEU	-0.12		80	LEU	-0.45		81	LEU	-0.33
				81	ALA	-0.28		80	LEU	-0.6		82	MET	-0.66		80	LEU	-0.09		80	LEU	-0.48		81	LEU	-0.34
				81	ALA	-0.36		80	LEU	-0.6		82	MET	-0.49		80	LEU	-0.11		80	LEU	-0.52		81	LEU	-0.39
				81	ALA	-0.49		81	GLN	-0.59		82	MET	-0.59		80	LEU	-0.72		80	LEU	-0.42		81	LEU	-0.43
				81	ALA	-0.19		81	GLN	-0.61		82	MET	-0.38		80	LEU	-0.74		80	LEU	-0.37		81	LEU	-0.29
				81	ALA	-0.14		81	GLN	-0.6		82	MET	-0.47		81	GLN	-0.73		80	LEU	-0.26		81	LEU	-0.3
				81	ALA	-0.18		81	GLN	-0.6		82	MET	-0.34		81	GLN	-0.71		80	LEU	-0.37		81	LEU	-0.29
				81	ALA	-0.07		81	GLN	-0.59		82	MET	-0.38		81	GLN	-0.72		80	LEU	-0.33		81	LEU	-0.33
				81	ALA	-0.5		81	GLN	-0.63		82	MET	-0.49		81	GLN	-0.71		80	LEU	-0.33		81	LEU	-0.38
				81	ALA	-0.54		81	GLN	-0.59		82	MET	-0.37		81	GLN	-0.73		80	LEU	-0.13		81	LEU	-0.37
				82	TYR	-0.56		81	GLN	-0.7		82	MET	-0.29		81	GLN	-0.7		80	LEU	-0.31		81	LEU	-0.37
				82	TYR	-0.5		81	GLN	-0.73		82	MET	-0.27		81	GLN	-0.71		80	LEU	-0.31		81	LEU	-0.46
				82	TYR	-0.55		81	GLN	-0.67		82	MET	-0.28		81	GLN	-0.8		80	LEU	-0.18		81	LEU	-0.41
				82	TYR	-0.55		81	GLN	-0.62		82	MET	-0.28		81	GLN	-0.84		80	LEU	-0.12		81	LEU	-0.22
				82	TYR	-0.58		81	GLN	-0.61		82	MET	-0.07		81	GLN	-0.77		80	LEU	-0.09		82	MET	-0.31
				82	TYR	-0.54		81	GLN	-0.65		82	MET	-0.6		81	GLN	-0.71		80	LEU	-0.13		82	MET	-0.34
				82	TYR	-0.49		81	GLN	-0.69		82	MET	-0.5		81	GLN	-0.7		80	LEU	-0.55		82	MET	-0.2
				82	TYR	-0.68		81	GLN	-0.6		83	ASN	-0.83		81	GLN	-0.77		80	LEU	-0.56		82	MET	-0.28
				82	TYR	-0.75		81	GLN	-0.73		83	ASN	-0.78		81	GLN	-0.8		81	GLN	-0.56		82	MET	-0.2
				82	TYR	-0.76		81	GLN	-0.73		83	ASN	-0.71		81	GLN	-0.72		81	GLN	-0.62		82	MET	-0.34
				82	TYR	-0.88		82	MET	-0.73		83	ASN	-0.6		81	GLN	-0.84		81	GLN	-0.57		82	MET	-0.15
				82	TYR	-0.9		82	MET	-0.67		83	ASN	-0.75		81	GLN	-0.9		81	GLN	-0.59		82	MET	-0.08
				82	TYR	-0.79		82	MET	-0.54		83	ASN	-0.61		82	MET	-0.85		81	GLN	-0.58		82	MET	-0.19
				82	TYR	-0.85		82	MET	-0.57		83	ASN	-0.62		82	MET	-0.76		81	GLN	-0.6		82	MET	-0.15
				82	TYR	-0.91		82	MET	-0.41		83	ASN	-0.78		82	MET	-0.71		81	GLN	-0.61		82	MET	0.01
				82	TYR	-0.78		82	MET	-0.41		83	ASN	-0.74		82	MET	-0.69		81	GLN	-0.57		82	MET	0
				82	TYR	-0.65		82	MET	-0.41		83	ASN	-0.78		82	MET	-0.54		81	GLN	-0.67		82	MET	-0.01
				82	TYR	-0.81		82	MET	-0.35		83	ASN	-0.81		82	MET	-0.53		81	GLN	-0.59		82	MET	-0.12
				82	TYR	-0.79		82	MET	-0.5		83	ASN	-0.75		82	MET	-0.56		81	GLN	-0.55		82	MET	-0.07
				82	TYR	-0.46		82	MET	-0.34		83	ASN	-0.88		82	MET	-0.45		81	GLN	-0.57		82	MET	-0.2
				82	TYR	-0.42		82	MET	-0.23		83	ASN	-0.89		82	MET	-0.61		81	GLN	-0.57		82	MET	-0.25
				83	LEU	-0.49		82	MET	-0.23		84	GLY	-0.85		82	MET	-0.48		81	GLN	-0.66		83	ASN	-0.31
				83	LEU	-0.41		82	MET	-0.22		84	GLY	-0.63		82	MET	-0.39		81	GLN	-0.54		83	ASN	-0.35
				83	LEU	-0.46		82	MET	-0.24		84	GLY	-0.82		82	MET	-0.41		81	GLN	-0.67		83	ASN	-0.34
				83	LEU	-0.51		82	MET	-0.02		84	GLY	-0.81		82	MET	-0.43		81	GLN	-0.49		83	ASN	-0.33
				83	LEU	-0.42		82	MET	-0.55		84	GLY	-0.78		82	MET	-0.41		82	MET	-0.58		83	ASN	-0.33
				83	LEU	-0.43		82	MET	-0.53		84	GLY	-0.72		82	MET	-0.09		82	MET	-0.62		83	ASN	-0.31
				83	LEU	-0.22		83	ASN	-0.57		84	GLY	-0.7		82	MET	-0.68		82	MET	-0.43		83	ASN	-0.37
				83	LEU	-0.28		83	ASN	-0.47		85	LEU	-0.66		82	MET	-0.67		82	MET	-0.45		83	ASN	-0.26
				83	LEU	-0.48		83	ASN	-0.47		85	LEU	-0.74		83	ASP	-0.64		82	MET	-0.43		83	ASN	-0.24
				83	LEU	-0.23		83	ASN	-0.39		85	LEU	-0.54		83	ASP	-0.56		82	MET	-0.48		83	ASN	-0.32
				83	LEU	-0.1		83	ASN	-0.59		85	LEU	-0.57		83	ASP	-0.55		82	MET	-0.4		83	ASN	-0.28
				83	LEU	-0.41		83	ASN	-0.49		85	LEU	-0.34		83	ASP	-0.62		82	MET	-0.32		83	ASN	-0.31
				83	LEU	-0.21		83	ASN	-0.49		85	LEU	-0.25		83	ASP	-0.67		82	MET	-0.46		83	ASN	-0.4
				83	LEU	-0.11		83	ASN	-0.61		85	LEU	-0.31		83	ASP	-0.55		82	MET	-0.37		83	ASN	-0.41
				83	LEU	-0.1		83	ASN	-0.7		85	LEU	-0.39		83	ASP	-0.55		82	MET	-0.26		84	SER	-0.46
				83	LEU	-0.09		83	ASN	-0.63		85	LEU	-0.47		83	ASP	-0.69		82	MET	-0.26		84	SER	-0.42
				83	LEU	-0.15		83	ASN	-0.6		85	LEU	-0.28		83	ASP	-0.79		82	MET	-0.24		84	SER	-0.55
				83	LEU	-0.61		83	ASN	-0.82		85	LEU	-0.18		83	ASP	-0.73		82	MET	-0.4		84	SER	-0.6
				83	LEU	-0.66		83	ASN	-0.64		85	LEU	-0.22		83	ASP	-0.59		82	MET	-0.09		84	SER	-0.58
				84	GLN	-0.61		83	ASN	-0.75		85	LEU	-0.3		83	ASP	-0.63		82	MET	-0.42		84	SER	-0.59
				84	GLN	-0.61		84	SER	-0.72		85	LEU	-0.44		84	SER	-0.57		82	MET	-0.5		84	SER	-0.57
				84	GLN	-0.63		84	SER	-0.61		85	LEU	-0.55		84	SER	-0.47		83	ASN	-0.58		84	SER	-0.52
				84	GLN	-0.63		84	SER	-0.72		85	LEU	-0.3		84	SER	-0.56		83	ASN	-0.68		84	SER	-0.57
				84	GLN	-0.63		84	SER	-0.67		85	LEU	-0.48		84	SER	-0.52		83	ASN	-0.6		84	SER	-0.58
				84	GLN	-0.61		84	SER	-0.68		85	LEU	-0.46		84	SER	-0.57		83	ASN	-0.54		84	SER	-0.49
				84	GLN	-0.61		84	SER	-0.65		85	LEU	-0.43		84	SER	-0.57		83	ASN	-0.56		85	LEU	-0.58
				84	GLN	-0.61		84	SER	-0.72		86	ARG	-0.39		84	SER	-0.63		83	ASN	-0.61		85	LEU	-0.53
				84	GLN	-0.74		84	SER	-0.68		86	ARG	-0.38		84	SER	-0.58		83	ASN	-0.59		85	LEU	-0.5
				84	GLN	-0.68		84	SER	-0.68		86	ARG	-0.18		84	SER	-0.66		83	ASN	-0.52		85	LEU	-0.36
				84	GLN	-0.65		84	SER	-0.62		86	ARG	-0.2		84	SER	-0.53		83	ASN	-0.51		85	LEU	-0.42
				84	GLN	-0.64		84	SER	-0.71		86	ARG	-0.27		84	SER	-0.75		83	ASN	-0.56		85	LEU	-0.29
				84	GLN	-0.72		85	LEU	-0.54		86	ARG	-0.1		85	LEU	-0.52		83	ASN	-0.58		85	LEU	-0.39
				84	GLN	-0.7		85	LEU	-0.53		86	ARG	-0.33		85	LEU	-0.55		83	ASN	-0.52		85	LEU	-0.49
				84	GLN	-0.6		85	LEU	-0.51		86	ARG	-0.38		85	LEU	-0.71		83	ASN	-0.77		85	LEU	-0.41
				84	GLN	-0.74		85	LEU	-0.67		86	ARG	-0.38		85	LEU	-0.83		83	ASN	-0.74		85	LEU	-0.43
				84	GLN	-0.72		85	LEU	-0.47		86	ARG	-0.3		85	LEU	-0.62		84	SER	-0.79		85	LEU	-0.35
				85	MET	-0.73		85	LEU	-0.26		86	ARG	-0.38		85	LEU	-0.51		84	SER	-0.71		85	LEU	-0.15
				85	MET	-0.72		85	LEU	-0.26		86	ARG	-0.43		85	LEU	-0.6		84	SER	-0.73		85	LEU	-0.32
				85	MET	-0.57		85	LEU	-0.31		86	ARG	-0.38		85	LEU	-0.49		84	SER	-0.72		85	LEU	-0.42
				85	MET	-0.65		85	LEU	-0.37		86	ARG	-0.4		85	LEU	-0.51		84	SER	-0.66		85	LEU	-0.36
				85	MET	-0.46		85	LEU	-0.32		86	ARG	-0.46		85	LEU	-0.5		84	SER	-0.56		85	LEU	-0.28
				85	MET	-0.49		85	LEU	-0.2		86	ARG	-0.71		85	LEU	-0.42		84	SER	-0.68		85	LEU	-0.38
				85	MET	-0.55		85	LEU	-0.36		86	ARG	-0.74		85	LEU	-0.53		84	SER	-0.66		85	LEU	-0.29
				85	MET	-0.35		85	LEU	-0.33		86	ARG	-0.61		85	LEU	-0.47		84	SER	-0.65		85	LEU	-0.37
				85	MET	-0.49		85	LEU	-0.23		86	ARG	-0.84		85	LEU	-0.52		84	SER	-0.69		86	ARG	-0.25
				85	MET	-0.36		85	LEU	-0.62		86	ARG	-1		85	LEU	-0.62		84	SER	-0.66		86	ARG	-0.18
				85	MET	-0.27		85	LEU	-0.21		86	ARG	-0.99		85	LEU	-0.44		85	LEU	-0.65		86	ARG	-0.25
				85	MET	-0.27		85	LEU	-0.45		86	ARG	-1.06		85	LEU	-0.55		85	LEU	-0.69		86	ARG	-0.3
				85	MET	-0.3		85	LEU	-0.59		86	ARG	-0.14		85	LEU	-0.72		85	LEU	-0.67		86	ARG	-0.21
				85	MET	-0.33		85	LEU	-0.6		86	ARG	-0.11		85	LEU	-0.74		85	LEU	-0.73		86	ARG	-0.13
				85	MET	-0.03		86	ARG	-0.75		87	VAL	-0.16		86	LYS	-0.84		85	LEU	-0.54		86	ARG	-0.21
				85	MET	-0.61		86	ARG	-0.75		87	VAL	-0.19		86	LYS	-0.83		85	LEU	-0.54		86	ARG	-0.19
				85	MET	-0.62		86	ARG	-0.72		87	VAL	-0.13		86	LYS	-0.8		85	LEU	-0.42		86	ARG	-0.14
				86	HSD	-0.77		86	ARG	-0.73		87	VAL	-0.13		86	LYS	-0.81		85	LEU	-0.57		86	ARG	-0.24
				86	HSD	-0.67		86	ARG	-0.66		87	VAL	-0.13		86	LYS	-0.78		85	LEU	-0.6		86	ARG	-0.23
				86	HSD	-0.79		86	ARG	-0.66		87	VAL	-0.14		86	LYS	-0.79		85	LEU	-0.51		86	ARG	-0.25
				86	HSD	-0.8		86	ARG	-0.71		87	VAL	0.02		86	LYS	-0.83		85	LEU	-0.24		86	ARG	-0.33
				86	HSD	-0.84		86	ARG	-0.69		87	VAL	0.11		86	LYS	-0.83		85	LEU	-0.33		86	ARG	-0.22
				86	HSD	-0.77		86	ARG	-0.68		87	VAL	0.07		86	LYS	-0.83		85	LEU	-0.51		86	ARG	-0.2
				86	HSD	-0.68		86	ARG	-0.66		87	VAL	0.02		86	LYS	-0.78		85	LEU	-0.51		86	ARG	-0.34
				86	HSD	-0.73		86	ARG	-0.68		87	VAL	-0.1		86	LYS	-0.8		85	LEU	-0.6		86	ARG	-0.4
				86	HSD	-0.71		86	ARG	-0.68		87	VAL	-0.23		86	LYS	-0.8		85	LEU	-0.56		86	ARG	-0.38
				86	HSD	-0.66		86	ARG	-0.68		87	VAL	-0.08		86	LYS	-0.81		85	LEU	-0.52		86	ARG	-0.43
				86	HSD	-0.77		86	ARG	-0.69		87	VAL	-0.06		86	LYS	-0.8		85	LEU	-0.67		86	ARG	-0.43
				86	HSD	-0.71		86	ARG	-0.67		87	VAL	-0.14		86	LYS	-0.86		85	LEU	-0.52		86	ARG	-0.41
				86	HSD	-0.77		86	ARG	-0.78		87	VAL	-0.08		86	LYS	-0.74		86	ARG	-0.66		86	ARG	-0.52
				86	HSD	-0.74		86	ARG	-0.86		88	GLY	-0.16		86	LYS	-0.78		86	ARG	-0.65		86	ARG	-0.18
				86	HSD	-0.61		86	ARG	-0.75		88	GLY	-0.19		86	LYS	-0.79		86	ARG	-0.66		86	ARG	-0.15
				86	HSD	-0.81		86	ARG	-0.94		88	GLY	-0.36		86	LYS	-0.86		86	ARG	-0.65		87	VAL	-0.15
				86	HSD	-0.77		86	ARG	-0.84		88	GLY	-0.41		86	LYS	-0.83		86	ARG	-0.61		87	VAL	-0.2
				87	SER	-0.91		86	ARG	-0.81		88	GLY	-0.35		86	LYS	-0.85		86	ARG	-0.62		87	VAL	-0.15
				87	SER	-0.9		86	ARG	-0.9		88	GLY	-0.4		86	LYS	-0.7		86	ARG	-0.61		87	VAL	-0.01
				87	SER	-0.87		86	ARG	-0.72		88	GLY	-0.45		87	THR	-0.75		86	ARG	-0.66		87	VAL	-0.14
				87	SER	-0.9		86	ARG	-0.6		89	ASP	-0.34		87	THR	-0.75		86	ARG	-0.66		87	VAL	-0.14
				87	SER	-0.74		87	VAL	-0.61		89	ASP	-0.17		87	THR	-0.62		86	ARG	-0.7		87	VAL	0.05
				87	SER	-0.69		87	VAL	-0.62		89	ASP	-0.34		87	THR	-0.6		86	ARG	-0.69		87	VAL	0.15
				87	SER	-0.7		87	VAL	-0.37		89	ASP	-0.46		87	THR	-0.61		86	ARG	-0.69		87	VAL	0.01
				87	SER	-0.74		87	VAL	-0.35		89	ASP	-0.26		87	THR	-0.59		86	ARG	-0.63		87	VAL	-0.08
				87	SER	-0.79		87	VAL	-0.37		89	ASP	-0.07		87	THR	-0.72		86	ARG	-0.7		87	VAL	-0.18
				87	SER	-0.8		87	VAL	-0.19		89	ASP	-0.03		87	THR	-0.65		86	ARG	-0.76		87	VAL	-0.21
				87	SER	-1.06		87	VAL	-0.38		89	ASP	-0.32		87	THR	-0.73		86	ARG	-0.76		87	VAL	0.01
				88	LEU	-0.77		87	VAL	-0.5		89	ASP	-0.51		87	THR	-0.74		86	ARG	-0.83		87	VAL	-0.07
				88	LEU	-0.83		87	VAL	-0.34		89	ASP	-0.46		87	THR	-0.62		86	ARG	-0.77		87	VAL	-0.18
				88	LEU	-0.84		87	VAL	-0.35		89	ASP	-0.2		87	THR	-0.64		86	ARG	-0.91		87	VAL	-0.13
				88	LEU	-1.24		87	VAL	-0.52		89	ASP	0.2		87	THR	-0.74		86	ARG	-0.93		88	GLY	-0.23
				88	LEU	-0.6		87	VAL	-0.5		90	THR	0.21		87	THR	-0.56		86	ARG	-1.01		88	GLY	-0.27
				88	LEU	-0.75		87	VAL	-0.54		90	THR	-0.09		88	GLU	-0.76		86	ARG	-1.04		88	GLY	-0.35
				88	LEU	-0.68		87	VAL	-0.4		90	THR	0.58		88	GLU	-0.76		86	ARG	-0.63		88	GLY	-0.39
				88	LEU	-0.57		87	VAL	-0.37		90	THR	0.77		88	GLU	-0.93		86	ARG	-0.61		88	GLY	-0.36
				88	LEU	-0.61		87	VAL	-0.19		90	THR	0.59		88	GLU	-0.89		87	ALA	-0.6		88	GLY	-0.39
				88	LEU	-0.42		88	GLU	-0.55		90	THR	0.41		88	GLU	-1.02		87	ALA	-0.61		88	GLY	-0.38
				88	LEU	-0.29		88	GLU	-0.58		90	THR	0.86		88	GLU	-1.13		87	ALA	-0.57		89	ASP	-0.27
				88	LEU	-0.55		88	GLU	-0.68		90	THR	0.37		88	GLU	-1		87	ALA	-0.59		89	ASP	-0.32
				88	LEU	-0.41		88	GLU	-0.55		90	THR	0.66		88	GLU	-0.99		87	ALA	-0.59		89	ASP	-0.32
				88	LEU	-0.6		88	GLU	-0.76		90	THR	0.96		88	GLU	-0.77		87	ALA	-0.61		89	ASP	-0.39
				88	LEU	-0.79		88	GLU	-0.91		90	THR	0.6		88	GLU	-0.98		87	ALA	-0.59		89	ASP	-0.26
				88	LEU	-0.61		88	GLU	-0.72		90	THR	0.88		88	GLU	-1.02		87	ALA	-0.39		89	ASP	-0.32
				88	LEU	-0.54		88	GLU	-0.75		90	THR	0.5		88	GLU	-1.03		87	ALA	-0.59		89	ASP	-0.18
				88	LEU	-1.16		88	GLU	-0.55		90	THR	0.33		88	GLU	-0.86		87	ALA	-0.52		89	ASP	-0.37
				88	LEU	-1.19		88	GLU	-0.73		91	ALA	0.51		88	GLU	-0.99		88	GLU	-0.61		89	ASP	-0.37
				89	LYS	-1.09		88	GLU	-0.76		91	ALA	0.63		88	GLU	-1.01		88	GLU	-0.66		89	ASP	-0.37
				89	LYS	-1.08		88	GLU	-0.77		91	ALA	0.35		89	ASP	-0.92		88	GLU	-0.77		89	ASP	-0.19
				89	LYS	-1.06		88	GLU	-0.75		91	ALA	0.32		89	ASP	-0.79		88	GLU	-0.77		89	ASP	-0.15
				89	LYS	-1.12		88	GLU	-0.58		91	ALA	0.12		89	ASP	-0.94		88	GLU	-0.89		90	THR	-0.17
				89	LYS	-0.98		88	GLU	-0.66		91	ALA	0.13		89	ASP	-1.04		88	GLU	-0.96		90	THR	-0.16
				89	LYS	-0.97		89	ASP	-0.55		91	ALA	0.1		89	ASP	-0.87		88	GLU	-0.86		90	THR	0.04
				89	LYS	-1.02		89	ASP	-0.6		91	ALA	0.08		89	ASP	-0.47		88	GLU	-0.84		90	THR	0.21
				89	LYS	-1		89	ASP	-0.59		91	ALA	0.42		89	ASP	-0.64		88	GLU	-0.85		90	THR	0.22
				89	LYS	-1.01		89	ASP	-0.65		91	ALA	0.5		89	ASP	-1.03		88	GLU	-0.84		90	THR	0.13
				89	LYS	-1		89	ASP	-0.62		92	VAL	0.4		89	ASP	-1.08		88	GLU	-0.87		90	THR	0.41
				89	LYS	-0.93		89	ASP	-0.44		92	VAL	0.35		89	ASP	-0.91		88	GLU	-0.95		90	THR	0.37
				89	LYS	-0.99		89	ASP	-0.45		92	VAL	0.47		89	ASP	-0.64		88	GLU	-0.88		90	THR	0.38
				89	LYS	-0.93		89	ASP	-0.85		92	VAL	0.48		89	ASP	-0.2		88	GLU	-0.79		90	THR	0.56
				89	LYS	-0.94		89	ASP	-0.99		92	VAL	0.49		90	THR	-0.43		88	GLU	-0.86		90	THR	0.31
				89	LYS	-0.96		89	ASP	-0.76		92	VAL	0.45		90	THR	-0.55		89	ASP	-0.74		90	THR	0.42
				89	LYS	-0.94		89	ASP	-0.31		92	VAL	0.44		90	THR	0.01		89	ASP	-0.72		90	THR	0.02
				89	LYS	-0.87		89	ASP	0.04		92	VAL	0.35		90	THR	0.29		89	ASP	-0.78		90	THR	-0.04
				89	LYS	-0.8		90	THR	-0.05		92	VAL	0.36		90	THR	0.05		89	ASP	-0.86		91	ALA	0.12
				89	LYS	-0.86		90	THR	-0.17		92	VAL	0.33		90	THR	-0.29		89	ASP	-0.72		91	ALA	0.29
				89	LYS	-0.67		90	THR	0.41		92	VAL	0.47		90	THR	0.35		89	ASP	-0.75		91	ALA	-0.04
				89	LYS	-1.01		90	THR	0.6		92	VAL	0.47		90	THR	-0.23		89	ASP	-0.66		91	ALA	-0.04
				89	LYS	-0.78		90	THR	0.47		92	VAL	0.47		90	THR	0.26		89	ASP	-0.84		91	ALA	-0.16
				90	THR	-0.79		90	THR	0.11		92	VAL	0.51		90	THR	0.55		89	ASP	-0.86		91	ALA	-0.13
				90	THR	-0.81		90	THR	0.65		92	VAL	0.37		90	THR	0.17		89	ASP	-0.84		91	ALA	-0.17
				90	THR	-0.73		90	THR	0.08		92	VAL	0.38		90	THR	0.49		89	ASP	-0.42		91	ALA	-0.24
				90	THR	-0.7		90	THR	0.67		93	TYR	0.41		90	THR	-0.03		89	ASP	-0.05		91	ALA	0.07
				90	THR	-0.8		90	THR	0.85		93	TYR	0.41		90	THR	-0.37		90	THR	-0.21		91	ALA	0.16
				90	THR	-0.86		90	THR	0.54		93	TYR	0.28		91	ALA	0.22		90	THR	-0.34		92	VAL	0.08
				90	THR	-0.8		90	THR	0.79		93	TYR	0.09		91	ALA	0.46		90	THR	0.05		92	VAL	0
				90	THR	-0.8		90	THR	0.37		93	TYR	0.25		91	ALA	0.23		90	THR	0.36		92	VAL	0.16
				90	THR	-0.85		90	THR	0.19		93	TYR	0.21		91	ALA	0.19		90	THR	0.25		92	VAL	0.13
				90	THR	-0.86		91	ALA	0.36		93	TYR	0.37		91	ALA	0		90	THR	0.01		92	VAL	0.11
				90	THR	-0.89		91	ALA	0.51		93	TYR	0.23		91	ALA	-0.01		90	THR	0.33		92	VAL	0.18
				90	THR	-0.84		91	ALA	0.37		93	TYR	0.43		91	ALA	-0.22		90	THR	0.04		92	VAL	0.05
				90	THR	-0.74		91	ALA	0.33		93	TYR	0.45		91	ALA	0.06		90	THR	0.4		92	VAL	0.02
				90	THR	-0.59		91	ALA	0.15		93	TYR	0.38		91	ALA	0.41		90	THR	0.63		92	VAL	0.04
				91	ASP	-0.78		91	ALA	0.14		93	TYR	0.41		91	ALA	0.51		90	THR	0.38		92	VAL	0.04
				91	ASP	-0.99		91	ALA	-0.05		93	TYR	-0.06		92	VAL	0.39		90	THR	0.5		92	VAL	0.15
				91	ASP	-0.95		91	ALA	0.19		93	TYR	-0.27		92	VAL	0.35		90	THR	-0.04		92	VAL	0.14
				91	ASP	-0.85		91	ALA	0.42		93	TYR	-0.07		92	VAL	0.48		90	THR	-0.14		92	VAL	0.14
				91	ASP	-1.21		91	ALA	0.51		93	TYR	0.09		92	VAL	0.47		91	ALA	0.26		92	VAL	0.12
				91	ASP	-1.12		92	VAL	0.41		93	TYR	-0.08		92	VAL	0.47		91	ALA	0.43		92	VAL	0.09
				91	ASP	-1.21		92	VAL	0.41		93	TYR	-0.17		92	VAL	0.44		91	ALA	0.18		92	VAL	0.04
				91	ASP	-1.03		92	VAL	0.5		93	TYR	-0.25		92	VAL	0.36		91	ALA	0.18		93	TYR	0.05
				91	ASP	-0.81		92	VAL	0.5		93	TYR	0.15		92	VAL	0.33		91	ALA	-0.02		93	TYR	0.03
				91	ASP	-1.23		92	VAL	0.51		93	TYR	0.16		92	VAL	0.29		91	ALA	-0.03		93	TYR	0.04
				91	ASP	-0.93		92	VAL	0.47		94	TYR	0.12		92	VAL	0.25		91	ALA	-0.28		93	TYR	-0.09
				91	ASP	-0.96		92	VAL	0.46		94	TYR	0.07		92	VAL	0.46		91	ALA	0.09		93	TYR	0.02
				92	ASP	-0.98		92	VAL	0.36		94	TYR	0.06		92	VAL	0.47		91	ALA	0.36		93	TYR	0.05
				92	ASP	-0.84		92	VAL	0.38		94	TYR	0.03		92	VAL	0.46		91	ALA	0.47		93	TYR	0.08
				92	ASP	-0.89		92	VAL	0.35		94	TYR	0.01		92	VAL	0.5		92	VAL	0.33		93	TYR	-0.02
				92	ASP	-1		92	VAL	0.5		94	TYR	0		92	VAL	0.4		92	VAL	0.31		93	TYR	0.12
				92	ASP	-0.96		92	VAL	0.49		94	TYR	0.02		92	VAL	0.38		92	VAL	0.45		93	TYR	0.16
				92	ASP	-0.73		92	VAL	0.48		94	TYR	0.04		93	TYR	0.39		92	VAL	0.43		93	TYR	0.01
				92	ASP	-0.76		92	VAL	0.5		94	TYR	0.01		93	TYR	0.4		92	VAL	0.36		93	TYR	0.13
				92	ASP	-1.2		92	VAL	0.4		94	TYR	0.07		93	TYR	0.27		92	VAL	0.43		93	TYR	-0.1
				92	ASP	-1.25		92	VAL	0.4		94	TYR	0.09		93	TYR	0.09		92	VAL	0.33		93	TYR	-0.42
				92	ASP	-1.07		93	TYR	0.42		94	TYR	0.25		93	TYR	0.26		92	VAL	0.31		93	TYR	-0.25
				92	ASP	-0.76		93	TYR	0.42		94	TYR	0.11		93	TYR	0.19		92	VAL	0.33		93	TYR	-0.11
				92	ASP	-0.49		93	TYR	0.27		94	TYR	0.17		93	TYR	0.38		92	VAL	0.29		93	TYR	-0.14
				93	THR	-0.54		93	TYR	0.11		94	TYR	0.31		93	TYR	0.24		92	VAL	0.42		93	TYR	-0.22
				93	THR	-0.63		93	TYR	0.24		94	TYR	-0.17		93	TYR	0.44		92	VAL	0.44		93	TYR	-0.28
				93	THR	-0.18		93	TYR	0.17		94	TYR	-0.18		93	TYR	0.41		92	VAL	0.33		93	TYR	-0.07
				93	THR	-0.02		93	TYR	0.45		94	TYR	-0.2		93	TYR	0.33		92	VAL	0.39		93	TYR	-0.1
				93	THR	-0.15		93	TYR	0.27		94	TYR	-0.31		93	TYR	0.36		92	VAL	0.33		94	TYR	-0.08
				93	THR	-0.4		93	TYR	0.48		94	TYR	0.09		93	TYR	-0.06		92	VAL	0.36		94	TYR	-0.01
				93	THR	-0.01		93	TYR	0.48		94	TYR	0.05		93	TYR	-0.26		93	TYR	0.37		94	TYR	-0.05
				93	THR	-0.39		93	TYR	0.37		95	CYS	0.01		93	TYR	-0.33		93	TYR	0.29		94	TYR	-0.03
				93	THR	0.18		93	TYR	0.41		95	CYS	0.03		93	TYR	0.08		93	TYR	0.21		94	TYR	-0.06
				93	THR	0.41		93	TYR	-0.08		95	CYS	0.05		93	TYR	-0.03		93	TYR	0.05		94	TYR	0.01
				93	THR	0.09		93	TYR	-0.29		95	CYS	0.01		93	TYR	-0.16		93	TYR	0.2		94	TYR	-0.02
				93	THR	0.35		93	TYR	-0.22		95	CYS	0.14		93	TYR	-0.3		93	TYR	0.15		94	TYR	-0.09
				93	THR	-0.22		93	TYR	0.06		95	CYS	0.07		93	TYR	0.13		93	TYR	0.38		94	TYR	-0.15
				93	THR	-0.35		93	TYR	-0.04		95	CYS	0.06		93	TYR	0.15		93	TYR	0.16		94	TYR	-0.11
				94	GLY	0.19		93	TYR	-0.19		95	CYS	0.03		94	TYR	0.09		93	TYR	0.4		94	TYR	-0.2
				94	GLY	0.4		93	TYR	-0.32		95	CYS	-0.01		94	TYR	0.04		93	TYR	0.5		94	TYR	-0.16
				94	GLY	0.19		93	TYR	0.15		95	CYS	-0.01		94	TYR	-0.01		93	TYR	0.29		94	TYR	-0.21
				94	GLY	-0.04		93	TYR	0.15		96	ALA	-0.01		94	TYR	-0.04		93	TYR	0.4		94	TYR	-0.21
				94	GLY	0.22		94	TYR	0.12		96	ALA	0		94	TYR	-0.1		93	TYR	-0.03		94	TYR	-0.18
				94	GLY	0.45		94	TYR	0.07		96	ALA	-0.2		94	TYR	-0.14		93	TYR	-0.45		94	TYR	-0.08
				94	GLY	0.53		94	TYR	0.06		96	ALA	-0.25		94	TYR	0.03		93	TYR	-0.3		94	TYR	-0.01
				95	ILE	0.44		94	TYR	0.03		96	ALA	-0.24		94	TYR	-0.11		93	TYR	-0.07		94	TYR	-0.07
				95	ILE	0.42		94	TYR	0.02		96	ALA	-0.07		94	TYR	-0.03		93	TYR	-0.16		94	TYR	0.11
				95	ILE	0.52		94	TYR	0		96	ALA	-0.06		94	TYR	0.04		93	TYR	-0.16		94	TYR	-0.02
				95	ILE	0.5		94	TYR	0.06		96	ALA	-0.22		94	TYR	0.04		93	TYR	-0.24		94	TYR	0.03
				95	ILE	0.5		94	TYR	0.05		96	ALA	-0.25		94	TYR	0.22		93	TYR	0.03		95	CYS	-0.06
				95	ILE	0.47		94	TYR	0.01		96	ALA	-0.18		94	TYR	-0.02		93	TYR	0.06		95	CYS	0.06
				95	ILE	0.37		94	TYR	0.08		97	ARG	-0.09		94	TYR	0.03		94	TYR	-0.02		95	CYS	0
				95	ILE	0.32		94	TYR	0.11		97	ARG	-0.07		94	TYR	0.33		94	TYR	-0.02		95	CYS	-0.01
				95	ILE	0.32		94	TYR	0.27		97	ARG	-0.06		94	TYR	-0.15		94	TYR	-0.02		95	CYS	0.05
				95	ILE	0.27		94	TYR	0.13		97	ARG	-0.06		94	TYR	-0.14		94	TYR	-0.01		95	CYS	-0.08
				95	ILE	0.47		94	TYR	0.18		97	ARG	-0.05		94	TYR	-0.18		94	TYR	-0.07		95	CYS	0.03
				95	ILE	0.51		94	TYR	0.38		97	ARG	-0.05		94	TYR	-0.28		94	TYR	-0.07		95	CYS	0.06
				95	ILE	0.46		94	TYR	-0.16		97	ARG	-0.1		94	TYR	0.07		94	TYR	-0.04		95	CYS	0.05
				95	ILE	0.39		94	TYR	-0.17		97	ARG	-0.02		94	TYR	0.03		94	TYR	-0.05		95	CYS	0.03
				95	ILE	0.33		94	TYR	-0.2		97	ARG	0.01		95	CYS	-0.04		94	TYR	-0.09		96	ALA	0.08
				95	ILE	0.45		94	TYR	-0.3		97	ARG	0.01		95	CYS	-0.06		94	TYR	-0.08		96	ALA	0.05
				95	ILE	0.42		94	TYR	0.09		97	ARG	-0.05		95	CYS	0.03		94	TYR	-0.09		96	ALA	-0.06
				95	ILE	0.41		94	TYR	0.05		97	ARG	-0.05		95	CYS	0.01		94	TYR	-0.09		96	ALA	-0.11
				95	ILE	0.43		95	CYS	0.01		97	ARG	0		95	CYS	0.16		94	TYR	-0.02		96	ALA	0.01
				96	TYR	0.41		95	CYS	0.04		97	ARG	-0.08		95	CYS	0.1		94	TYR	0.07		96	ALA	-0.06
				96	TYR	0.44		95	CYS	0.05		97	ARG	-0.16		95	CYS	0.07		94	TYR	0.19		96	ALA	0.04
				96	TYR	0.32		95	CYS	0.01		97	ARG	-0.07		95	CYS	0.06		94	TYR	-0.03		96	ALA	0.06
				96	TYR	0.14		95	CYS	0.15		97	ARG	0.04		95	CYS	0.04		94	TYR	-0.01		96	ALA	0.01
				96	TYR	0.27		95	CYS	0.08		97	ARG	0.05		95	CYS	-0.08		94	TYR	-0.02		96	ALA	-0.04
				96	TYR	0.17		95	CYS	0.06		97	ARG	0.13		96	ALA	0.05		94	TYR	0.13		97	ARG	0.03
				96	TYR	0.43		95	CYS	0.06		97	ARG	-0.13		96	ALA	0.05		94	TYR	-0.03		97	ARG	0.16
				96	TYR	0.23		95	CYS	0		97	ARG	-0.16		96	ALA	0.07		94	TYR	0.03		97	ARG	0.11
				96	TYR	0.48		95	CYS	-0.05		97	ARG	-0.13		96	ALA	-0.06		95	CYS	-0.09		97	ARG	0.07
				96	TYR	0.5		96	ALA	0		97	ARG	0.01		96	ALA	-0.01		95	CYS	0.02		97	ARG	0.13
				96	TYR	0.37		96	ALA	0.02		97	ARG	-0.06		96	ALA	0.05		95	CYS	-0.05		97	ARG	0.18
				96	TYR	0.37		96	ALA	-0.18		98	ASP	0.02		96	ALA	0.06		95	CYS	0.01		97	ARG	0.11
				96	TYR	-0.2		96	ALA	-0.24		98	ASP	0.13		96	ALA	0.07		95	CYS	-0.04		97	ARG	0.1
				96	TYR	-0.41		96	ALA	-0.22		98	ASP	0.26		96	ALA	-0.07		95	CYS	-0.04		97	ARG	0.09
				96	TYR	-0.39		96	ALA	-0.03		98	ASP	0.08		96	ALA	-0.02		95	CYS	0.01		97	ARG	0.04
				96	TYR	0.01		96	ALA	-0.07		98	ASP	0.31		97	ARG	0.16		95	CYS	0.04		97	ARG	0.12
				96	TYR	-0.11		96	ALA	-0.18		98	ASP	0.43		97	ARG	0.17		95	CYS	-0.04		97	ARG	0.24
				96	TYR	-0.23		96	ALA	-0.24		98	ASP	0.36		97	ARG	0.19		95	CYS	-0.1		97	ARG	0.21
				96	TYR	-0.32		96	ALA	-0.18		98	ASP	0.16		97	ARG	0.13		96	ALA	0.01		97	ARG	0.19
				96	TYR	0.18		97	ARG	-0.1		98	ASP	0.03		97	ARG	0.18		96	ALA	0.01		97	ARG	0.27
				96	TYR	0.22		97	ARG	-0.08		98	ASP	0.25		97	ARG	0.15		96	ALA	-0.11		97	ARG	0.18
				97	TYR	0.15		97	ARG	-0.09		98	ASP	0.42		97	ARG	0.11		96	ALA	-0.08		97	ARG	0.1
				97	TYR	0.11		97	ARG	-0.13		98	ASP	0.35		97	ARG	0.2		96	ALA	-0.11		97	ARG	0.09
				97	TYR	0.03		97	ARG	-0.07		99	LEU	0.41		97	ARG	0.23		96	ALA	-0.05		97	ARG	0.16
				97	TYR	0.08		97	ARG	-0.09		99	LEU	0.47		97	ARG	0.2		96	ALA	-0.14		97	ARG	0.21
				97	TYR	-0.02		97	ARG	-0.13		99	LEU	0.5		97	ARG	0.18		96	ALA	-0.03		97	ARG	0.2
				97	TYR	-0.07		97	ARG	-0.12		99	LEU	0.46		97	ARG	0.12		96	ALA	-0.03		97	ARG	0.12
				97	TYR	0.07		97	ARG	-0.11		99	LEU	0.35		97	ARG	0.16		96	ALA	-0.04		97	ARG	0.07
				97	TYR	-0.03		97	ARG	-0.04		99	LEU	0.32		97	ARG	0.18		97	ARG	0.09		97	ARG	0.08
				97	TYR	0		97	ARG	-0.22		99	LEU	0.45		97	ARG	0.13		97	ARG	0.17		98	ASP	0.16
				97	TYR	0.1		97	ARG	-0.24		99	LEU	0.26		97	ARG	0.1		97	ARG	0.12		98	ASP	0.16
				97	TYR	0.04		97	ARG	-0.21		99	LEU	0.28		97	ARG	0.18		97	ARG	0.1		98	ASP	0.14
				97	TYR	0.25		97	ARG	-0.16		99	LEU	0.25		97	ARG	0.12		97	ARG	0.21		98	ASP	0.14
				97	TYR	0.03		97	ARG	-0.15		99	LEU	0.24		97	ARG	0.16		97	ARG	0.18		98	ASP	0.07
				97	TYR	-0.07		97	ARG	-0.09		99	LEU	0.19		97	ARG	0.07		97	ARG	0.16		98	ASP	0.2
				97	TYR	-0.03		97	ARG	0.03		99	LEU	0.16		97	ARG	0		97	ARG	0.1		98	ASP	0.09
				97	TYR	-0.06		97	ARG	0.03		99	LEU	0.39		97	ARG	0.12		97	ARG	0.24		98	ASP	0.3
				97	TYR	-0.03		97	ARG	0.16		99	LEU	0.39		97	ARG	0.21		97	ARG	0.1		98	ASP	0.31
				97	TYR	-0.08		97	ARG	-0.08		99	LEU	0.38		97	ARG	0.17		97	ARG	0.24		98	ASP	0.4
				97	TYR	-0.14		97	ARG	-0.18		99	LEU	0.31		98	ASP	0.14		97	ARG	0.28		98	ASP	0.3
				97	TYR	0.01		97	ARG	0.1		99	LEU	0.49		98	ASP	0.16		97	ARG	0.36		98	ASP	0.21
				97	TYR	0.03		97	ARG	-0.08		99	LEU	0.44		98	ASP	0.2		97	ARG	0.3		99	LEU	0.42
				98	CYS	0.04		97	ARG	-0.09		100	GLY	0.39		98	ASP	0.26		97	ARG	0.32		99	LEU	0.4
				98	CYS	0.04		98	ASP	-0.04		100	GLY	0.41		98	ASP	0.2		97	ARG	0.2		99	LEU	0.49
				98	CYS	0.14		98	ASP	0.01		100	GLY	0.55		98	ASP	0.16		97	ARG	0.09		99	LEU	0.53
				98	CYS	0.03		98	ASP	0.09		100	GLY	0.52		98	ASP	0.32		97	ARG	0.01		99	LEU	0.61
				98	CYS	-0.04		98	ASP	-0.08		100	GLY	0.6		98	ASP	0.01		97	ARG	0.12		99	LEU	0.57
				98	CYS	-0.14		98	ASP	0.18		100	GLY	0.54		98	ASP	0		97	ARG	0.01		99	LEU	0.48
				98	CYS	-0.04		98	ASP	0.19		100	GLY	0.54		98	ASP	0.32		97	ARG	0.06		99	LEU	0.56
				98	CYS	0.01		98	ASP	0.07		101	PRO	0.58		98	ASP	0.22		97	ARG	-0.05		99	LEU	0.49
				98	CYS	0.06		98	ASP	0.38		101	PRO	0.48		98	ASP	0.24		97	ARG	0.04		99	LEU	0.5
				98	CYS	0.01		98	ASP	0.28		101	PRO	0.46		99	LEU	0.18		97	ARG	0.04		99	LEU	0.34
				99	THR	0.09		98	ASP	0.55		101	PRO	0.48		99	LEU	0.19		98	ASP	0.01		99	LEU	0.43
				99	THR	0.07		98	ASP	0.42		101	PRO	0.53		99	LEU	0.28		98	ASP	-0.03		99	LEU	0.45
				99	THR	0.07		98	ASP	0.26		101	PRO	0.51		99	LEU	0.29		98	ASP	0.04		99	LEU	0.57
				99	THR	0.07		99	LEU	0.55		101	PRO	0.65		99	LEU	0.19		98	ASP	0.03		99	LEU	0.38
				99	THR	0.07		99	LEU	0.47		101	PRO	0.54		99	LEU	0.15		98	ASP	-0.05		99	LEU	0.53
				99	THR	0.14		99	LEU	0.53		101	PRO	0.6		99	LEU	0.07		98	ASP	0.13		99	LEU	0.36
				99	THR	0.07		99	LEU	0.44		101	PRO	0.54		99	LEU	0.23		98	ASP	-0.03		99	LEU	0.46
				99	THR	0.07		99	LEU	0.45		101	PRO	0.52		99	LEU	0.3		98	ASP	-0.01		99	LEU	0.39
				99	THR	0.14		99	LEU	0.45		101	PRO	0.55		99	LEU	0.17		98	ASP	-0.1		100	GLN	0.5
				99	THR	0.21		99	LEU	0.49		101	PRO	0.52		99	LEU	0.1		98	ASP	0.13		100	GLN	0.37
				99	THR	0.21		99	LEU	0.39		101	PRO	0.51		99	LEU	0.1		98	ASP	0.25		100	GLN	0.53
				99	THR	0.14		99	LEU	0.39		102	VAL	0.53		99	LEU	0.19		98	ASP	0.15		100	GLN	0.42
				99	THR	0.11		99	LEU	0.34		102	VAL	0.48		99	LEU	0.28		99	LEU	0.43		100	GLN	0.62
				99	THR	0.08		99	LEU	0.33		102	VAL	0.39		99	LEU	0.35		99	LEU	0.43		100	GLN	0.51
				100	ARG	0.35		99	LEU	0.41		102	VAL	0.33		99	LEU	0.25		99	LEU	0.55		100	GLN	0.65
				100	ARG	0.35		99	LEU	0.39		102	VAL	0.26		99	LEU	0.31		99	LEU	0.43		100	GLN	0.57
				100	ARG	0.44		99	LEU	0.38		102	VAL	0.37		99	LEU	0.17		99	LEU	0.57		100	GLN	0.57
				100	ARG	0.29		99	LEU	0.46		102	VAL	0.26		99	LEU	0.17		99	LEU	0.55		100	GLN	0.61
				100	ARG	0.43		99	LEU	0.36		102	VAL	0.24		100	GLY	0.17		99	LEU	0.47		100	GLN	0.22
				100	ARG	0.47		99	LEU	0.41		102	VAL	0.29		100	GLY	0.27		99	LEU	0.38		100	GLN	0.17
				100	ARG	0.37		99	LEU	0.51		102	VAL	0.27		100	GLY	0.33		99	LEU	0.47		100	GLN	0.03
				100	ARG	0.43		99	LEU	0.51		102	VAL	0.31		100	GLY	0.31		99	LEU	0.57		100	GLN	-0.27
				100	ARG	0.37		100	GLY	0.49		102	VAL	0.47		100	GLY	0.34		99	LEU	0.49		100	GLN	0.17
				100	ARG	0.52		100	GLY	0.51		102	VAL	0.35		100	GLY	0.29		99	LEU	0.51		100	GLN	0.42
				100	ARG	0.4		100	GLY	0.56		102	VAL	0.37		100	GLY	0.22		99	LEU	0.58		100	GLN	0.5
				100	ARG	0.26		100	GLY	0.55		102	VAL	0.43		101	SER	0.14		99	LEU	0.42		101	VAL	0.44
				100	ARG	0.14		100	GLY	0.57		102	VAL	0.39		101	SER	0.2		99	LEU	0.25		101	VAL	0.47
				100	ARG	0.47		100	GLY	0.64		103	GLY	0.5		101	SER	0.1		99	LEU	0.47		101	VAL	0.37
				100	ARG	0.54		100	GLY	0.59		103	GLY	0.42		101	SER	0.18		99	LEU	0.44		101	VAL	0.13
				100	ARG	0.41		101	VAL	0.71		103	GLY	0.4		101	SER	0.17		99	LEU	0.51		101	VAL	0.39
				100	ARG	0.1		101	VAL	0.49		103	GLY	0.45		101	SER	0.22		99	LEU	0.5		101	VAL	0.49
				100	ARG	0.03		101	VAL	0.7		103	GLY	0.37		101	SER	0.16		100	ASP	0.49		101	VAL	0.13
				100	ARG	0.04		101	VAL	0.69		103	GLY	0.37		101	SER	0.24		100	ASP	0.41		101	VAL	0.05
				100	ARG	0.42		101	VAL	0.7		103	GLY	0.33		101	SER	0.15		100	ASP	0.55		101	VAL	0.14
				100	ARG	0.65		101	VAL	0.61		104	ALA	0.35		101	SER	0.2		100	ASP	0.63		101	VAL	0.11
				100	ARG	0.4		101	VAL	0.66		104	ALA	0.36		101	SER	0.15		100	ASP	0.67		101	VAL	0.26
				100	ARG	0.55		101	VAL	0.65		104	ALA	0.31		102	VAL	0.11		100	ASP	0.64		101	VAL	0.35
				100	ARG	0.59		101	VAL	0.62		104	ALA	0.12		102	VAL	0.1		100	ASP	0.72		101	VAL	0.05
				101	ALA	0.56		101	VAL	0.65		104	ALA	0.28		102	VAL	0.11		100	ASP	0.67		101	VAL	0.44
				101	ALA	0.41		101	VAL	0.69		104	ALA	0.19		102	VAL	0.04		100	ASP	0.49		101	VAL	0.25
				101	ALA	0.62		101	VAL	0.48		104	ALA	0.15		102	VAL	-0.13		100	ASP	0.62		101	VAL	0.14
				101	ALA	0.78		101	VAL	0.61		104	ALA	0.17		102	VAL	-0.06		100	ASP	0.67		102	TYR	0.2
				101	ALA	0.56		101	VAL	0.69		104	ALA	0.25		102	VAL	-0.11		100	ASP	0.53		102	TYR	0.28
				101	ALA	0.53		101	VAL	0.64		104	ALA	0.31		102	VAL	-0.13		101	VAL	0.7		102	TYR	0.04
				101	ALA	0.53		101	VAL	0.51		105	THR	0.09		102	VAL	-0.11		101	VAL	0.69		102	TYR	0.02
				101	ALA	0.55		102	VAL	0.65		105	THR	0.2		102	VAL	-0.04		101	VAL	0.54		102	TYR	0.04
				101	ALA	0.48		102	VAL	0.7		105	THR	-0.04		102	VAL	-0.04		101	VAL	0.38		102	TYR	-0.1
				101	ALA	0.39		102	VAL	0.52		105	THR	-0.04		102	VAL	-0.04		101	VAL	0.58		102	TYR	0.18
				102	LEU	0.56		102	VAL	0.47		105	THR	-0.12		102	VAL	-0.05		101	VAL	0.68		102	TYR	0.07
				102	LEU	0.75		102	VAL	0.51		105	THR	-0.03		102	VAL	-0.11		101	VAL	0.29		102	TYR	0.09
				102	LEU	0.54		102	VAL	0.46		105	THR	0.08		102	VAL	0.1		101	VAL	0.24		102	TYR	0.25
				102	LEU	0.44		102	VAL	0.44		105	THR	0.05		102	VAL	-0.01		101	VAL	0.37		102	TYR	0.2
				102	LEU	0.68		102	VAL	0.27		105	THR	-0.1		103	GLY	0.09		101	VAL	0.28		102	TYR	0.43
				102	LEU	0.61		102	VAL	0.47		105	THR	-0.12		103	GLY	0.06		101	VAL	0.39		102	TYR	0.13
				102	LEU	0.79		102	VAL	0.36		105	THR	-0.16		103	GLY	0.06		101	VAL	0.47		102	TYR	0.19
				102	LEU	0.79		102	VAL	0.48		105	THR	-0.16		103	GLY	0.05		101	VAL	0.15		102	TYR	0.17
				102	LEU	0.6		102	VAL	0.5		105	THR	-0.1		103	GLY	0.19		101	VAL	0.29		102	TYR	0.03
				102	LEU	0.85		102	VAL	0.43		105	THR	-0.14		103	GLY	-0.01		101	VAL	0.6		102	TYR	-0.08
				102	LEU	0.89		102	VAL	0.42		106	ASP	-0.14		103	GLY	-0.1		101	VAL	0.44		102	TYR	0.12
				102	LEU	0.72		102	VAL	0.64		106	ASP	-0.11		104	GLY	-0.06		102	VAL	0.53		102	TYR	0.17
				102	LEU	0.78		102	VAL	0.39		106	ASP	-0.15		104	GLY	0.09		102	VAL	0.65		102	TYR	0.02
				102	LEU	0.72		103	GLY	0.63		106	ASP	-0.15		104	GLY	0.04		102	VAL	0.37		102	TYR	0.11
				102	LEU	0.68		103	GLY	0.66		106	ASP	0.03		104	GLY	0.12		102	VAL	0.35		103	GLY	0.19
				102	LEU	0.77		103	GLY	0.68		106	ASP	0.07		104	GLY	0.02		102	VAL	0.33		103	GLY	0.29
				102	LEU	0.67		103	GLY	0.65		106	ASP	0.07		104	GLY	0.13		102	VAL	0.53		103	GLY	0.16
				102	LEU	0.42		103	GLY	0.57		106	ASP	-0.28		104	GLY	-0.02		102	VAL	0.47		103	GLY	0.04
				102	LEU	0.48		103	GLY	0.52		106	ASP	-0.34		105	THR	0.16		102	VAL	0.44		103	GLY	0.32
				103	PRO	0.36		103	GLY	0.46		106	ASP	-0.36		105	THR	0.09		102	VAL	0.36		103	GLY	0.35
				103	PRO	0.11		104	GLY	0.31		106	ASP	-0.16		105	THR	0.12		102	VAL	0.56		103	GLY	0.41
				103	PRO	0.15		104	GLY	0.36		106	ASP	-0.46		105	THR	0.1		102	VAL	0.62		104	MET	0.16
				103	PRO	0.11		104	GLY	0.11		107	GLN	-0.13		105	THR	0.04		102	VAL	0.72		104	MET	0.16
				103	PRO	0.31		104	GLY	0.18		107	GLN	-0.08		105	THR	0.01		102	VAL	0.72		104	MET	0.15
				103	PRO	0.19		104	GLY	0.1		107	GLN	-0.21		105	THR	0.05		102	VAL	0.67		104	MET	0.11
				103	PRO	0.07		104	GLY	0.06		107	GLN	-0.28		105	THR	0.05		102	VAL	0.29		104	MET	0.09
				103	PRO	0.19		104	GLY	0.28		107	GLN	-0.21		105	THR	0.06		102	VAL	0.35		104	MET	0.09
				103	PRO	0.37		105	THR	-0.08		107	GLN	-0.65		105	THR	0		103	GLY	0.31		104	MET	0.19
				103	PRO	0.06		105	THR	0.01		107	GLN	-0.13		105	THR	0.16		103	GLY	0.35		104	MET	0.01
				103	PRO	0.08		105	THR	-0.15		107	GLN	-0.66		105	THR	-0.05		103	GLY	0.34		104	MET	-0.01
				103	PRO	0.12		105	THR	-0.16		107	GLN	-0.52		105	THR	0.11		103	GLY	0.32		104	MET	-0.04
				103	PRO	0.47		105	THR	-0.17		107	GLN	-0.38		105	THR	0.21		103	GLY	0.3		104	MET	-0.09
				103	PRO	0.39		105	THR	-0.1		107	GLN	-0.87		106	ASP	0.16		103	GLY	0.33		104	MET	-0.01
				104	TYR	0.56		105	THR	-0.05		107	GLN	-0.94		106	ASP	0.19		103	GLY	0.26		104	MET	-0.04
				104	TYR	0.48		105	THR	0.03		107	GLN	-1.08		106	ASP	0.17		104	GLY	0.32		104	MET	0.1
				104	TYR	0.66		105	THR	-0.18		107	GLN	-0.94		106	ASP	0.11		104	GLY	0.32		104	MET	-0.01
				104	TYR	0.56		105	THR	-0.19		107	GLN	-1.09		106	ASP	0.29		104	GLY	0.39		104	MET	0.25
				104	TYR	0.58		105	THR	-0.18		107	GLN	-0.2		106	ASP	0.3		104	GLY	0.33		104	MET	0.29
				104	TYR	0.54		105	THR	-0.23		107	GLN	-0.19		106	ASP	0.32		104	GLY	0.45		105	ASP	0.31
				104	TYR	0.57		105	THR	-0.17		108	TRP	-0.33		106	ASP	0.14		104	GLY	0.35		105	ASP	0.25
				104	TYR	0.54		105	THR	-0.18		108	TRP	-0.42		106	ASP	0.07		104	GLY	0.44		105	ASP	0.37
				104	TYR	0.52		106	ASP	-0.2		108	TRP	-0.36		106	ASP	0.26		105	THR	-0.03		105	ASP	0.4
				104	TYR	0.49		106	ASP	-0.16		108	TRP	-0.36		106	ASP	0.06		105	THR	-0.03		105	ASP	0.41
				104	TYR	0.46		106	ASP	-0.17		108	TRP	-0.35		106	ASP	-0.13		105	THR	-0.07		105	ASP	0.37
				104	TYR	0.49		106	ASP	-0.23		108	TRP	-0.42		107	PHE	0.05		105	THR	-0.07		105	ASP	0.38
				104	TYR	0.51		106	ASP	-0.05		108	TRP	-0.55		107	PHE	0.14		105	THR	-0.13		105	ASP	0.36
				104	TYR	0.48		106	ASP	-0.01		108	TRP	-0.37		107	PHE	-0.03		105	THR	-0.09		105	ASP	0.32
				104	TYR	0.63		106	ASP	0.08		108	TRP	-0.31		107	PHE	-0.12		105	THR	-0.12		105	ASP	0.38
				104	TYR	0.6		106	ASP	-0.17		108	TRP	-0.31		107	PHE	-0.02		105	THR	-0.12		105	ASP	0.48
				104	TYR	0.56		106	ASP	-0.18		108	TRP	-0.27		107	PHE	-0.34		105	THR	-0.05		105	ASP	0.5
				104	TYR	0.7		106	ASP	-0.19		108	TRP	-0.24		107	PHE	0.09		105	THR	-0.05		106	VAL	0.44
				104	TYR	0.64		106	ASP	-0.16		108	TRP	-0.28		107	PHE	-0.15		105	THR	0.04		106	VAL	0.38
				104	TYR	0.64		106	ASP	-0.33		108	TRP	-0.28		107	PHE	0.04		105	THR	-0.04		106	VAL	0.38
				104	TYR	0.59		107	GLN	-0.17		108	TRP	-0.06		107	PHE	0.09		105	THR	0.12		106	VAL	0.38
				105	VAL	0.57		107	GLN	-0.12		108	TRP	-0.05		107	PHE	0.03		105	THR	0.13		106	VAL	0.34
				105	VAL	0.57		107	GLN	-0.24		108	TRP	-0.04		107	PHE	0.16		106	ASP	0.11		106	VAL	0.21
				105	VAL	0.58		107	GLN	-0.28		108	TRP	0.06		107	PHE	-0.19		106	ASP	0.24		106	VAL	0.02
				105	VAL	0.6		107	GLN	-0.2		108	TRP	-0.1		107	PHE	-0.18		106	ASP	0.18		106	VAL	-0.01
				105	VAL	0.54		107	GLN	-0.54		108	TRP	-0.1		107	PHE	-0.42		106	ASP	0.18		106	VAL	0.04
				105	VAL	0.47		107	GLN	-0.18		108	TRP	-0.04		107	PHE	-0.47		106	ASP	0.27		106	VAL	-0.04
				105	VAL	0.42		107	GLN	-0.31		108	TRP	-0.08		107	PHE	-0.37		106	ASP	0.31		106	VAL	0.25
				105	VAL	0.37		107	GLN	-0.43		108	TRP	-0.4		107	PHE	-0.42		106	ASP	0.21		106	VAL	0.25
				105	VAL	0.35		107	GLN	-0.26		108	TRP	-0.61		107	PHE	-0.05		106	ASP	0.23		106	VAL	0.29
				105	VAL	0.14		107	GLN	-0.63		109	GLY	-0.15		107	PHE	0		106	ASP	0.16		106	VAL	0.15
				105	VAL	0.23		107	GLN	-0.77		109	GLY	-0.15		108	TRP	-0.2		106	ASP	0.38		106	VAL	0.3
				105	VAL	0.43		107	GLN	-0.62		109	GLY	-0.12		108	TRP	-0.22		106	ASP	0.18		106	VAL	0.27
				105	VAL	0.19		107	GLN	-0.37		109	GLY	-0.04		108	TRP	-0.22		106	ASP	0.03		107	TRP	0.15
				105	VAL	0.09		107	GLN	-0.74		109	GLY	-0.25		108	TRP	-0.2		107	TYR	0.15		107	TRP	0.18
				105	VAL	0.6		107	GLN	-0.24		109	GLY	-0.16		108	TRP	-0.3		107	TYR	0.13		107	TRP	0.03
				105	VAL	0.53		107	GLN	-0.19		109	GLY	-0.15		108	TRP	-0.29		107	TYR	0.09		107	TRP	0.01
				106	SER	0.73		108	TRP	-0.34		110	GLN	-0.1		108	TRP	-0.38		107	TYR	0.06		107	TRP	0.04
				106	SER	0.64		108	TRP	-0.4		110	GLN	-0.19		108	TRP	-0.28		107	TYR	0.09		107	TRP	-0.07
				106	SER	0.73		108	TRP	-0.36		110	GLN	-0.01		108	TRP	-0.1		107	TYR	0.03		107	TRP	-0.07
				106	SER	0.62		108	TRP	-0.34		110	GLN	-0.14		108	TRP	-0.12		107	TYR	0.11		107	TRP	0.06
				106	SER	0.67		108	TRP	-0.34		110	GLN	-0.05		108	TRP	-0.11		107	TYR	-0.11		107	TRP	0.18
				106	SER	0.72		108	TRP	-0.4		110	GLN	-0.05		108	TRP	-0.11		107	TYR	-0.16		107	TRP	0.22
				106	SER	0.66		108	TRP	-0.58		110	GLN	-0.11		108	TRP	-0.18		107	TYR	-0.11		107	TRP	0.17
				106	SER	0.5		108	TRP	-0.35		110	GLN	-0.38		108	TRP	-0.2		107	TYR	-0.18		107	TRP	0.26
				106	SER	0.64		108	TRP	-0.33		110	GLN	-0.31		108	TRP	-0.15		107	TYR	-0.09		107	TRP	0.15
				106	SER	0.71		108	TRP	-0.46		110	GLN	-0.36		108	TRP	-0.17		107	TYR	-0.33		107	TRP	0.11
				106	SER	0.87		108	TRP	-0.27		110	GLN	-0.27		108	TRP	-0.01		107	TYR	-0.34		107	TRP	0.07
				107	GLY	0.51		108	TRP	-0.23		110	GLN	-0.24		108	TRP	0.05		107	TYR	-0.29		107	TRP	0.09
				107	GLY	0.5		108	TRP	-0.27		110	GLN	-0.4		108	TRP	-0.09		107	TYR	-0.36		107	TRP	0.09
				107	GLY	0.39		108	TRP	-0.27		110	GLN	-0.37		108	TRP	-0.06		107	TYR	-0.48		107	TRP	0.04
				107	GLY	0.35		108	TRP	-0.05		110	GLN	-0.58		108	TRP	-0.04		107	TYR	-0.73		107	TRP	0.1
				107	GLY	0.41		108	TRP	-0.06		110	GLN	0.09		108	TRP	-0.08		107	TYR	-0.74		107	TRP	0.02
				107	GLY	0.41		108	TRP	0		110	GLN	0.02		108	TRP	0		107	TYR	0.07		107	TRP	0.08
				107	GLY	0.34		108	TRP	0.06		111	GLY	0.09		108	TRP	-0.31		107	TYR	0.14		107	TRP	0.03
				108	ASP	0.46		108	TRP	-0.09		111	GLY	0.04		109	GLY	0.08		108	TRP	-0.09		107	TRP	0.18
				108	ASP	0.76		108	TRP	-0.09		111	GLY	0.08		109	GLY	0.03		108	TRP	-0.05		107	TRP	0.13
				108	ASP	0.45		108	TRP	-0.06		111	GLY	0.11		109	GLY	0.11		108	TRP	-0.14		108	GLY	0.19
				108	ASP	0.44		108	TRP	-0.1		111	GLY	0.01		109	GLY	0.08		108	TRP	-0.14		108	GLY	0.13
				108	ASP	0.55		108	TRP	-0.35		111	GLY	0.22		109	GLY	0.01		108	TRP	-0.24		108	GLY	0.23
				108	ASP	0.42		108	TRP	-0.56		111	GLY	0.24		109	GLY	-0.04		108	TRP	-0.26		108	GLY	0.16
				108	ASP	0.69		109	GLY	-0.14		112	THR	0.13		109	GLY	-0.07		108	TRP	-0.18		108	GLY	0.14
				108	ASP	0.62		109	GLY	-0.14		112	THR	0.21		110	GLN	0.01		108	TRP	-0.16		108	GLY	0.05
				108	ASP	0.6		109	GLY	-0.17		112	THR	0.24		110	GLN	-0.08		108	TRP	-0.07		108	GLY	0.07
				108	ASP	0.63		109	GLY	-0.06		112	THR	0.11		110	GLN	0.05		108	TRP	0.05		109	GLN	-0.06
				108	ASP	0.3		109	GLY	-0.27		112	THR	0.25		110	GLN	-0.06		108	TRP	-0.06		109	GLN	-0.14
				108	ASP	0.26		109	GLY	-0.11		112	THR	0.16		110	GLN	-0.01		108	TRP	-0.07		109	GLN	-0.03
				109	TYR	0.34		109	GLY	-0.1		112	THR	0.24		110	GLN	-0.05		108	TRP	-0.18		109	GLN	0.09
				109	TYR	0.47		110	GLN	-0.15		112	THR	0.29		110	GLN	-0.05		108	TRP	-0.18		109	GLN	-0.16
				109	TYR	0.15		110	GLN	-0.18		112	THR	0.27		110	GLN	-0.3		108	TRP	-0.14		109	GLN	-0.22
				109	TYR	0.09		110	GLN	0		112	THR	0.25		110	GLN	-0.26		108	TRP	-0.08		109	GLN	-0.13
				109	TYR	0.18		110	GLN	-0.13		112	THR	0.21		110	GLN	-0.14		108	TRP	-0.06		109	GLN	-0.17
				109	TYR	-0.22		110	GLN	-0.1		112	THR	0.23		110	GLN	-0.39		108	TRP	0.01		109	GLN	-0.2
				109	TYR	0.31		110	GLN	-0.04		112	THR	0.23		110	GLN	-0.3		108	TRP	-0.13		109	GLN	-0.07
				109	TYR	-0.05		110	GLN	-0.16		112	THR	0.36		110	GLN	-0.47		108	TRP	-0.13		109	GLN	-0.01
				109	TYR	0.34		110	GLN	-0.4		113	LEU	0.39		110	GLN	-0.48		108	TRP	-0.08		109	GLN	-0.04
				109	TYR	0.42		110	GLN	-0.32		113	LEU	0.26		110	GLN	-0.43		108	TRP	-0.15		109	GLN	-0.03
				109	TYR	0.29		110	GLN	-0.4		113	LEU	0.54		110	GLN	0.14		108	TRP	0.06		109	GLN	-0.02
				109	TYR	0.45		110	GLN	-0.29		113	LEU	0.56		110	GLN	-0.03		108	TRP	-0.05		109	GLN	-0.08
				109	TYR	-0.18		110	GLN	-0.24		113	LEU	0.58		111	GLY	0.14		109	GLY	0		109	GLN	-0.06
				109	TYR	-0.1		110	GLN	-0.44		113	LEU	0.56		111	GLY	0.09		109	GLY	0.02		109	GLN	-0.13
				109	TYR	-0.14		110	GLN	-0.41		113	LEU	0.51		111	GLY	0.2		109	GLY	0.09		110	GLY	-0.05
				109	TYR	-0.25		110	GLN	-0.44		113	LEU	0.67		111	GLY	0.2		109	GLY	0.05		110	GLY	0.04
				109	TYR	-0.43		110	GLN	0.09		113	LEU	0.76		111	GLY	0.05		109	GLY	0.08		110	GLY	0.05
				109	TYR	-0.27		110	GLN	-0.07		113	LEU	0.57		111	GLY	0.27		109	GLY	-0.02		110	GLY	-0.12
				109	TYR	-0.37		111	GLY	0.09		113	LEU	0.56		111	GLY	0.33		109	GLY	-0.04		110	GLY	-0.06
				109	TYR	0.06		111	GLY	0.04		113	LEU	0.58		112	THR	0.16		110	GLN	-0.05		110	GLY	-0.01
				109	TYR	0.15		111	GLY	0.15		113	LEU	0.56		112	THR	0.23		110	GLN	0.01		110	GLY	-0.01
				110	TRP	-0.09		111	GLY	0.16		113	LEU	0.7		112	THR	0.17		110	GLN	0.02		111	THR	-0.08
				110	TRP	-0.22		111	GLY	0		113	LEU	0.77		112	THR	0.17		110	GLN	-0.06		111	THR	-0.09
				110	TRP	-0.01		111	GLY	0.23		113	LEU	0.55		112	THR	0.04		110	GLN	-0.05		111	THR	-0.1
				110	TRP	-0.13		111	GLY	0.28		113	LEU	0.67		112	THR	0.25		110	GLN	-0.13		111	THR	-0.11
				110	TRP	-0.18		112	THR	0.14		113	LEU	0.59		112	THR	-0.09		110	GLN	-0.04		111	THR	0
				110	TRP	-0.21		112	THR	0.22		113	LEU	0.65		112	THR	-0.1		110	GLN	0.05		111	THR	0.03
				110	TRP	-0.26		112	THR	0.23		114	VAL	0.67		112	THR	0.28		110	GLN	0		111	THR	-0.06
				110	TRP	-0.17		112	THR	0.12		114	VAL	0.69		112	THR	0.19		110	GLN	0.11		111	THR	-0.05
				110	TRP	0.06		112	THR	0.33		114	VAL	0.66		112	THR	0.22		110	GLN	0.01		111	THR	-0.03
				110	TRP	0.07		112	THR	0.2		114	VAL	0.74		112	THR	0.25		110	GLN	-0.05		111	THR	-0.06
				110	TRP	0.04		112	THR	0.31		114	VAL	0.57		112	THR	0.09		110	GLN	0.09		111	THR	-0.07
				110	TRP	0.09		112	THR	0.36		114	VAL	0.58		112	THR	0.29		110	GLN	-0.03		111	THR	-0.06
				110	TRP	0		112	THR	0.33		114	VAL	0.51		113	LEU	-0.02		110	GLN	0.14		111	THR	-0.16
				110	TRP	-0.09		112	THR	0.33		114	VAL	0.54		113	LEU	-0.09		110	GLN	0.12		111	THR	-0.11
				110	TRP	-0.08		112	THR	0.28		114	VAL	0.67		113	LEU	0.15		110	GLN	0.11		112	THR	-0.01
				110	TRP	-0.09		112	THR	0.31		114	VAL	0.3		113	LEU	0.36		111	GLY	0.12		112	THR	-0.09
				110	TRP	-0.02		112	THR	0.26		114	VAL	0.46		113	LEU	0.18		111	GLY	0.1		112	THR	0.21
				110	TRP	0.09		112	THR	0.37		114	VAL	0.42		113	LEU	0.16		111	GLY	0.17		112	THR	0.14
				110	TRP	0.02		113	LEU	0.42		114	VAL	0.44		113	LEU	0.3		111	GLY	0.16		112	THR	0.2
				110	TRP	0.06		113	LEU	0.29		114	VAL	0.43		113	LEU	0.25		111	GLY	0.11		112	THR	0.32
				110	TRP	-0.01		113	LEU	0.59		114	VAL	0.91		113	LEU	0.4		111	GLY	0.24		112	THR	0.3
				110	TRP	-0.04		113	LEU	0.55		114	VAL	0.9		113	LEU	0.42		111	GLY	0.26		112	THR	0.39
				110	TRP	-0.01		113	LEU	0.56		115	THR	0.85		113	LEU	0.56		112	THR	0.22		112	THR	0.09
				110	TRP	-0.27		113	LEU	0.59		115	THR	0.68		113	LEU	0.42		112	THR	0.21		112	THR	0.01
				111	GLY	0.05		113	LEU	0.51		115	THR	1.01		113	LEU	0.44		112	THR	0.21		112	THR	0.04
				111	GLY	0.06		113	LEU	0.67		115	THR	1.09		113	LEU	0.29		112	THR	0.2		112	THR	0.1
				111	GLY	-0.02		113	LEU	0.82		115	THR	0.93		113	LEU	0.35		112	THR	0.31		112	THR	0.36
				111	GLY	-0.15		113	LEU	0.58		115	THR	0.74		113	LEU	0.38		112	THR	0.31		112	THR	0.35
				111	GLY	-0.18		113	LEU	0.57		115	THR	0.87		113	LEU	0.49		112	THR	0.26		113	VAL	0.44
				111	GLY	0.02		113	LEU	0.58		115	THR	0.96		113	LEU	0.13		112	THR	0.26		113	VAL	0.42
				111	GLY	0.05		113	LEU	0.6		115	THR	0.91		113	LEU	0.21		112	THR	0.28		113	VAL	0.54
				112	GLN	0		113	LEU	0.7		115	THR	0.99		114	VAL	0.22		112	THR	0.21		113	VAL	0.53
				112	GLN	-0.05		113	LEU	0.77		115	THR	0.73		114	VAL	0.44		112	THR	0.24		113	VAL	0.42
				112	GLN	0.1		113	LEU	0.55		115	THR	0.86		114	VAL	0.31		112	THR	0.17		113	VAL	0.28
				112	GLN	0.07		113	LEU	0.72		115	THR	0.88		114	VAL	0.41		112	THR	0.16		113	VAL	0.45
				112	GLN	0.13		113	LEU	0.64		115	THR	0.73		114	VAL	0.2		112	THR	0.2		113	VAL	0.36
				112	GLN	0.15		113	LEU	0.7		116	VAL	0.79		114	VAL	0.34		113	LEU	0.31		113	VAL	0.67
				112	GLN	0		114	VAL	0.74		116	VAL	0.85		114	VAL	0.15		113	LEU	0.27		113	VAL	0.26
				112	GLN	-0.13		114	VAL	0.75		116	VAL	0.38		114	VAL	0.25		113	LEU	0.5		113	VAL	0.22
				112	GLN	-0.12		114	VAL	0.71		116	VAL	0.31		114	VAL	0.25		113	LEU	0.49		113	VAL	0.12
				112	GLN	-0.21		114	VAL	0.8		116	VAL	0.35		114	VAL	-0.03		113	LEU	0.51		113	VAL	0.18
				112	GLN	-0.21		114	VAL	0.63		116	VAL	0.32		114	VAL	0.1		113	LEU	0.52		113	VAL	0.17
				112	GLN	-0.06		114	VAL	0.65		116	VAL	0.09		114	VAL	0		113	LEU	0.4		113	VAL	0.73
				112	GLN	-0.5		114	VAL	0.55		116	VAL	0.05		114	VAL	0.01		113	LEU	0.59		113	VAL	0.65
				112	GLN	-0.55		114	VAL	0.61		116	VAL	0.03		114	VAL	0.06		113	LEU	0.71		114	THR	0.65
				112	GLN	-0.49		114	VAL	0.71		116	VAL	-0.29		114	VAL	0.43		113	LEU	0.56		114	THR	0.46
				112	GLN	0.19		114	VAL	0.4		116	VAL	0.4		114	VAL	0.49		113	LEU	0.48		114	THR	0.74
				112	GLN	0.18		114	VAL	0.53		116	VAL	0.71		115	THR	0.35		113	LEU	0.57		114	THR	0.63
				113	GLY	0.12		114	VAL	0.48		116	VAL	0.39		115	THR	0.31		113	LEU	0.57		114	THR	0.57
				113	GLY	0.14		114	VAL	0.49		116	VAL	0.08		115	THR	0.38		113	LEU	0.58		114	THR	0.47
				113	GLY	0.25		114	VAL	0.49		116	VAL	0.26		115	THR	0.61		113	LEU	0.58		114	THR	0.48
				113	GLY	0.26		114	VAL	0.93		116	VAL	0.31		115	THR	0.29		113	LEU	0.57		114	THR	0.48
				113	GLY	0.16		114	VAL	0.83		117	SER	0.2		115	THR	0.23		113	LEU	0.58		114	THR	0.52
				113	GLY	0.38		115	THR	0.85		117	SER	0.2		115	THR	0.32		113	LEU	0.65		114	THR	0.52
				113	GLY	0.37		115	THR	0.73		117	SER	0.23		115	THR	0.3		113	LEU	0.53		114	THR	0.32
				114	THR	0.31		115	THR	0.93		117	SER	0.18		115	THR	0.42		114	VAL	0.66		114	THR	0.43
				114	THR	0.29		115	THR	1.04		117	SER	0.28		115	THR	0.5		114	VAL	0.66		114	THR	0.53
				114	THR	0.33		115	THR	0.86		117	SER	0.37		115	THR	0.12		114	VAL	0.74		114	THR	0.45
				114	THR	0.33		115	THR	0.71		117	SER	0.2		115	THR	0.42		114	VAL	0.83		115	VAL	0.35
				114	THR	0.44		115	THR	0.81		117	SER	0.29		115	THR	0.23		114	VAL	0.65		115	VAL	0.49
				114	THR	0.43		115	THR	0.86		117	SER	0.25		115	THR	0.18		114	VAL	0.66		115	VAL	0.19
				114	THR	0.46		115	THR	0.82		117	SER	0.25		116	VAL	0.39		114	VAL	0.65		115	VAL	0.2
				114	THR	0.45		115	THR	0.99		117	SER	0.26		116	VAL	0.43		114	VAL	0.65		115	VAL	0.24
				114	THR	0.47		115	THR	0.77		118	SER	0.22		116	VAL	0.05		114	VAL	0.8		115	VAL	0.25
				114	THR	0.37		115	THR	0.79		118	SER	0.21		116	VAL	-0.04		114	VAL	0.41		115	VAL	-0.05
				114	THR	0.42		115	THR	0.93		118	SER	0.19		116	VAL	0.03		114	VAL	0.54		115	VAL	-0.05
				114	THR	0.33		115	THR	0.76		118	SER	0.24		116	VAL	-0.23		114	VAL	0.52		115	VAL	-0.05
				114	THR	0.37		116	VAL	0.79		118	SER	0.11		116	VAL	-0.17		114	VAL	0.54		115	VAL	-0.11
				114	THR	0.42		116	VAL	0.81		118	SER	0.11		116	VAL	-0.12		114	VAL	0.47		115	VAL	0.31
				115	LEU	0.44		116	VAL	0.46		118	SER	0.13		116	VAL	-0.26		114	VAL	0.86		115	VAL	0.33
				115	LEU	0.4		116	VAL	0.44		118	SER	-0.03		116	VAL	-0.77		114	VAL	0.78		115	VAL	0.15
				115	LEU	0.61		116	VAL	0.33		118	SER	-0.02		116	VAL	0.03		115	THR	0.82		115	VAL	0.18
				115	LEU	0.56		116	VAL	0.04		118	SER	0.1		116	VAL	0.3		115	THR	0.75		115	VAL	0.23
				115	LEU	0.61		116	VAL	0.07		118	SER	0.09		116	VAL	-0.11		115	THR	0.94		115	VAL	0.24
				115	LEU	0.57		116	VAL	0.15		118	SER	0.09		116	VAL	-0.44		115	THR	0.9		116	SER	0.12
				115	LEU	0.53		116	VAL	-0.01						116	VAL	-0.01		115	THR	0.81		116	SER	0.13
				115	LEU	0.71		116	VAL	-0.43						116	VAL	0.03		115	THR	0.65		116	SER	0.13
				115	LEU	0.8		116	VAL	0.38						117	SER	-0.09		115	THR	0.69		116	SER	0.11
				115	LEU	0.63		116	VAL	0.65						117	SER	-0.15		115	THR	0.72		116	SER	0.25
				115	LEU	0.58		116	VAL	0.46						117	SER	0.03		115	THR	0.69		116	SER	0.29
				115	LEU	0.63		116	VAL	-0.09						117	SER	-0.02		115	THR	0.77		116	SER	0.29
				115	LEU	0.6		116	VAL	0.25						117	SER	0.03		115	THR	0.57		116	SER	0.23
				115	LEU	0.76		116	VAL	0.36						117	SER	0.05		115	THR	0.62		116	SER	0.29
				115	LEU	0.82		117	SER	0.26						117	SER	0.14		115	THR	0.74		116	SER	0.11
				115	LEU	0.56		117	SER	0.26						117	SER	-0.04		115	THR	0.64		116	SER	0.16
				115	LEU	0.72		117	SER	0.29						117	SER	-0.01		116	VAL	0.69		117	SER	0.17
				115	LEU	0.68		117	SER	0.25						117	SER	0.03		116	VAL	0.73		117	SER	0.22
				115	LEU	0.73		117	SER	0.33						117	SER	-0.08		116	VAL	0.38		117	SER	0.24
				116	VAL	0.77		117	SER	0.4						118	SER	0		116	VAL	0.38		117	SER	0.16
				116	VAL	0.76		117	SER	0.33						118	SER	-0.01		116	VAL	0.06		117	SER	0.22
				116	VAL	0.73		117	SER	0.34						118	SER	0.01		116	VAL	0.2		117	SER	0.26
				116	VAL	0.8		117	SER	0.27						118	SER	0.02		116	VAL	-0.04		117	SER	0.23
				116	VAL	0.65		117	SER	0.3						118	SER	-0.02		116	VAL	0.11		117	SER	0.07
				116	VAL	0.64		117	SER	0.29						118	SER	-0.03		116	VAL	-0.04		117	SER	0.03
				116	VAL	0.44		118	SER	0.27						118	SER	0.06		116	VAL	-0.39		117	SER	0.16
				116	VAL	0.53		118	SER	0.25						118	SER	-0.01		116	VAL	0.22		117	SER	0.18
				116	VAL	0.47		118	SER	0.26						118	SER	-0.1		116	VAL	0.57		117	SER	0.03
				116	VAL	0.3		118	SER	0.14						118	SER	-0.08		116	VAL	0.16
				116	VAL	0.54		118	SER	0.2						118	SER	-0.14		116	VAL	-0.11
				116	VAL	0.51		118	SER	0.2						118	SER	-0.07		116	VAL	0.17
				116	VAL	0.33		118	SER	0.16										116	VAL	0.16
				116	VAL	0.36		118	SER	0.13										117	SER	0.16
				116	VAL	0.88		118	SER	0.06										117	SER	0.14
				116	VAL	0.76		118	SER	0.19										117	SER	0.13
				117	THR	0.77		118	SER	0.14										117	SER	0.16
				117	THR	0.63		118	SER	0.2										117	SER	0.25
				117	THR	0.68														117	SER	0.37
				117	THR	0.77														117	SER	0.41
				117	THR	0.62														117	SER	0.24
				117	THR	0.53														117	SER	0.18
				117	THR	0.8														117	SER	0.19
				117	THR	0.81														117	SER	0.17
				117	THR	0.5														118	SER	0.15
				117	THR	0.58														118	SER	0.2
				117	THR	0.31														118	SER	0.08
				117	THR	0.57														118	SER	0.1
				117	THR	0.5														118	SER	-0.01
				117	THR	0.46														118	SER	0.08
				118	VAL	0.24														118	SER	0.08
				118	VAL	0.3														118	SER	-0.04
				118	VAL	-0.17														118	SER	-0.04
				118	VAL	0.05														118	SER	0.02
				118	VAL	-0.48														118	SER	0.08
				118	VAL	-0.47														118	SER	0.03
				118	VAL	-0.74
				118	VAL	-0.47
				118	VAL	-0.8
				118	VAL	-1.04
				118	VAL	-0.09
				118	VAL	0.18
				118	VAL	-0.11
				118	VAL	-0.6
				118	VAL	-0.22
				118	VAL	-0.47
				119	SER	-0.08
				119	SER	-0.1
				119	SER	-0.03
				119	SER	-0.17
				119	SER	-0.01
				119	SER	-0.08
				119	SER	-0.05
				119	SER	0.02
				119	SER	-0.03
				119	SER	-0.06
				119	SER	-0.26
				120	SER	-0.06
				120	SER	-0.07
				120	SER	-0.06
				120	SER	-0.24
				120	SER	-0.11
				120	SER	-0.16
				120	SER	-0.25
				120	SER	-0.22
				120	SER	-0.08
				120	SER	-0.03
				120	SER	-0.02
				120	SER	-0.04
Fig. 6c
NIV-13				NIV-6				NIV-11				NIV-30				Omi-2				Omi-25
Residue	AA	SAP		Residue	AA	SAP		Residue	AA	SAP		Residue	AA	SAP		Residue	AA	SAP		Residue	AA	SAP
1	GLU	-0.35		1	GLN	-0.15		1	GLN	-0.13504		1	GLN	-0.36		1	GLU	-0.31		1	GLN	-0.32
1	GLU	-0.28		1	GLN	-0.12		2	LEU	-0.1236		1	GLN	-0.37		1	GLU	-0.3		1	GLN	-0.32
1	GLU	-0.37		1	GLN	-0.18		3	VAL	-0.3681		1	GLN	-0.38		1	GLU	-0.4		1	GLN	-0.35
1	GLU	-0.35		1	GLN	-0.16		4	GLN	0.03771		1	GLN	-0.36		1	GLU	-0.42		1	GLN	-0.32
1	GLU	-0.48		1	GLN	-0.15		5	SER	0.01315		1	GLN	-0.37		1	GLU	-0.66		1	GLN	-0.33
1	GLU	-0.51		1	GLN	-0.18		6	GLY	0.11752		1	GLN	-0.54		1	GLU	-0.67		1	GLN	-0.33
1	GLU	-0.56		1	GLN	-0.18		7	PRO	0.30193		1	GLN	-0.36		1	GLU	-0.71		1	GLN	-0.32
1	GLU	-0.56		1	GLN	-0.21		8	GLU	0.18331		1	GLN	-0.36		1	GLU	-0.85		1	GLN	-0.43
1	GLU	-0.46		1	GLN	-0.21		9	VAL	0.07334		1	GLN	-0.36		1	GLU	-0.63		1	GLN	-0.33
1	GLU	-0.56		1	GLN	-0.25		10	LYS	-0.25428		1	GLN	-0.42		1	GLU	-0.63		1	GLN	-0.32
1	GLU	-0.63		1	GLN	-0.26		11	LYS	-0.26624		1	GLN	-0.55		1	GLU	-0.66		1	GLN	-0.32
1	GLU	-0.55		1	GLN	-0.29		12	PRO	-0.65229		1	GLN	-0.33		1	GLU	-0.62		1	GLN	-0.18
1	GLU	-0.52		1	GLN	-0.36		13	GLY	-0.70742		1	GLN	-0.33		1	GLU	-0.81		1	GLN	-0.27
1	GLU	-0.57		1	GLN	-0.34		14	THR	-0.45269		1	GLN	-0.22		1	GLU	-0.89		1	GLN	-0.27
1	GLU	-0.39		1	GLN	-0.42		15	SER	-0.68144		1	GLN	-0.37		1	GLU	-0.8		1	GLN	-0.17
1	GLU	-0.56		1	GLN	-0.43		16	VAL	-0.61408		1	GLN	-0.32		1	GLU	-0.61		1	GLN	-0.2
1	GLU	-0.63		1	GLN	-0.43		17	LYS	-0.58186		1	GLN	-0.5		1	GLU	-0.69		1	GLN	-0.17
2	VAL	-0.54		1	GLN	-0.16		18	VAL	-0.32193		1	GLN	-0.43		2	VAL	-0.61		1	GLN	-0.4
2	VAL	-0.47		1	GLN	-0.24		19	SER	-0.26327		1	GLN	-0.29		2	VAL	-0.64		1	GLN	-0.32
2	VAL	-0.51		2	LEU	-0.18		20	CYS	-0.02015		2	VAL	-0.42		2	VAL	-0.61		2	VAL	-0.43
2	VAL	-0.57		2	LEU	-0.23		21	LYS	-0.20703		2	VAL	-0.47		2	VAL	-0.65		2	VAL	-0.43
2	VAL	-0.56		2	LEU	-0.23		22	ALA	-0.15479		2	VAL	-0.26		2	VAL	-0.71		2	VAL	-0.42
2	VAL	-0.68		2	LEU	-0.3		23	SER	-0.20152		2	VAL	-0.45		2	VAL	-0.68		2	VAL	-0.37
2	VAL	-0.54		2	LEU	-0.21		24	GLY	-0.33748		2	VAL	-0.46		2	VAL	-0.68		2	VAL	-0.38
2	VAL	-0.37		2	LEU	-0.25		25	PHE	-0.23409		2	VAL	-0.51		2	VAL	-0.67		2	VAL	-0.38
2	VAL	-0.55		2	LEU	-0.2		26	THR	0.16834		2	VAL	-0.36		2	VAL	-0.59		2	VAL	-0.34
2	VAL	-0.45		2	LEU	-0.38		27	PHE	0.03382		2	VAL	-0.41		2	VAL	-0.73		2	VAL	-0.34
2	VAL	-0.55		2	LEU	-0.52		28	TYR	0.37519		2	VAL	-0.34		2	VAL	-0.91		2	VAL	-0.33
2	VAL	-0.57		2	LEU	-0.32		29	TYR	0.42715		2	VAL	-0.5		2	VAL	-0.91		2	VAL	-0.31
2	VAL	-0.44		2	LEU	-0.2		30	SER	0.40308		2	VAL	-0.47		2	VAL	-0.78		2	VAL	-0.42
2	VAL	-0.53		2	LEU	-0.32		31	ALA	0.31211		2	VAL	-0.46		2	VAL	-0.93		2	VAL	-0.51
2	VAL	-0.35		2	LEU	-0.23		32	VAL	0.2005		2	VAL	-0.49		2	VAL	-0.61		2	VAL	-0.47
2	VAL	-0.21		2	LEU	-0.1		33	GLN	0.19071		2	VAL	-0.5		2	VAL	-0.6		2	VAL	-0.37
3	GLN	-0.22		2	LEU	-0.19		34	TRP	0.00163		2	VAL	-0.32		3	GLN	-0.77		2	VAL	-0.36
3	GLN	-0.23		2	LEU	-0.19		35	VAL	-0.08927		2	VAL	-0.37		3	GLN	-0.76		2	VAL	-0.39
3	GLN	-0.3		2	LEU	-0.11		36	ARG	-0.45538		3	GLN	-0.27		3	GLN	-1.02		3	GLN	-0.27
3	GLN	-0.12		2	LEU	-0.32		37	GLN	-0.60483		3	GLN	-0.3		3	GLN	-0.99		3	GLN	-0.27
3	GLN	-0.2		2	LEU	-0.3		38	ALA	-0.92821		3	GLN	-0.25		3	GLN	-1.18		3	GLN	-0.21
3	GLN	-0.03		3	GLN	-0.42		39	ARG	-0.35134		3	GLN	-0.33		3	GLN	-1.17		3	GLN	-0.29
3	GLN	-0.11		3	GLN	-0.42		40	GLY	-0.55272		3	GLN	-0.24		3	GLN	-1.25		3	GLN	-0.14
3	GLN	-0.24		3	GLN	-0.53		41	GLN	-0.88119		3	GLN	-0.3		3	GLN	-1.09		3	GLN	-0.13
3	GLN	-0.27		3	GLN	-0.53		42	ARG	-0.50979		3	GLN	-0.32		3	GLN	-1.05		3	GLN	-0.14
3	GLN	-0.2		3	GLN	-0.68		43	LEU	-0.27357		3	GLN	-0.2		3	GLN	-1		3	GLN	-0.25
3	GLN	-0.3		3	GLN	-0.67		44	GLU	-0.49205		3	GLN	-0.18		3	GLN	-1.2		3	GLN	-0.23
3	GLN	-0.28		3	GLN	-0.64		45	TRP	-0.15095		3	GLN	-0.19		3	GLN	-1.27		3	GLN	-0.16
3	GLN	-0.31		3	GLN	-0.62		46	LEU	-0.23858		3	GLN	-0.15		3	GLN	-0.71		3	GLN	-0.28
3	GLN	-0.49		3	GLN	-0.65		47	GLY	0.09595		3	GLN	-0.2		3	GLN	-0.62		3	GLN	-0.16
3	GLN	-0.27		3	GLN	-0.43		48	TRP	0.13147		3	GLN	-0.14		3	GLN	-0.88		3	GLN	-0.23
3	GLN	-0.15		3	GLN	-0.48		49	MET	-0.05379		3	GLN	-0.22		3	GLN	-1.06		3	GLN	-0.29
3	GLN	-0.06		3	GLN	-0.64		50	ALA	-0.08837		3	GLN	-0.19		3	GLN	-0.87		3	GLN	-0.24
4	LEU	0.03		3	GLN	-0.36		51	VAL	0.17357		3	GLN	-0.3		4	LEU	-1.11		3	GLN	-0.07
4	LEU	-0.04		3	GLN	-0.39		52	GLY	0.27783		3	GLN	-0.45		4	LEU	-1.21		3	GLN	-0.09
4	LEU	0.09		3	GLN	-0.35		53	SER	-0.06581		4	LEU	-0.38		4	LEU	-0.7		4	LEU	-0.05
4	LEU	0.15		3	GLN	-0.68		54	GLY	-0.16171		4	LEU	-0.35		4	LEU	-0.47		4	LEU	-0.07
4	LEU	0.1		3	GLN	-0.66		55	LYS	-0.2552		4	LEU	-0.27		4	LEU	-0.63		4	LEU	0.01
4	LEU	0.06		4	LEU	-0.54		56	ALA	-0.21072		4	LEU	-0.39		4	LEU	-0.49		4	LEU	-0.11
4	LEU	0.04		4	LEU	-0.52		57	ASN	-0.18226		4	LEU	-0.16		4	LEU	-0.68		4	LEU	0.03
4	LEU	0.17		4	LEU	-0.57		58	TYR	-0.50183		4	LEU	-0.15		4	LEU	-0.36		4	LEU	-0.12
4	LEU	0.15		4	LEU	-0.73		59	ALA	-0.85259		4	LEU	-0.14		4	LEU	-0.42		4	LEU	0.03
4	LEU	0.27		4	LEU	-0.54		60	GLN	-0.89561		4	LEU	-0.15		4	LEU	-0.29		4	LEU	0.03
4	LEU	0.26		4	LEU	-0.58		61	LYS	-1.0322		4	LEU	-0.19		4	LEU	-0.03		4	LEU	0.03
4	LEU	0.22		4	LEU	-0.5		62	PHE	-0.98947		4	LEU	-0.11		4	LEU	-0.32		4	LEU	0.02
4	LEU	0.11		4	LEU	-0.43		63	GLN	-0.78857		4	LEU	0.04		4	LEU	-0.07		4	LEU	0.15
4	LEU	0.02		4	LEU	-0.46		64	GLU	-0.79483		4	LEU	-0.13		4	LEU	-0.12		4	LEU	-0.02
4	LEU	0.02		4	LEU	-0.24		65	ARG	-1.12726		4	LEU	-0.15		4	LEU	-0.11		4	LEU	0.08
4	LEU	-0.13		4	LEU	-0.18		66	LEU	-0.44831		4	LEU	-0.06		4	LEU	-0.04		4	LEU	0.03
4	LEU	-0.26		4	LEU	-0.3		67	THR	-0.41104		4	LEU	-0.15		4	LEU	-0.12		4	LEU	0.01
4	LEU	-0.03		4	LEU	-0.05		68	LEU	-0.14058		4	LEU	-0.12		4	LEU	-0.87		4	LEU	0.03
4	LEU	0		4	LEU	-0.3		69	THR	-0.4272		4	LEU	-0.13		4	LEU	-0.86		4	LEU	-0.03
5	LEU	-0.09		4	LEU	-0.4		70	ARG	-0.25789		4	LEU	-0.3		5	VAL	-0.83		4	LEU	-0.12
5	LEU	-0.15		4	LEU	-0.12		71	ASP	-0.40354		4	LEU	-0.24		5	VAL	-0.55		4	LEU	-0.12
5	LEU	-0.14		4	LEU	-0.06		72	MET	-0.20547		5	VAL	-0.34		5	VAL	-0.73		5	VAL	-0.26
5	LEU	-0.13		4	LEU	-0.65		73	SER	-0.26714		5	VAL	-0.32		5	VAL	-0.63		5	VAL	-0.31
5	LEU	-0.05		4	LEU	-0.62		74	THR	-0.36917		5	VAL	-0.36		5	VAL	-0.73		5	VAL	-0.31
5	LEU	-0.08		5	GLN	-0.83		75	SER	-0.39113		5	VAL	-0.38		5	VAL	-0.71		5	VAL	-0.19
5	LEU	-0.08		5	GLN	-0.9		76	THR	-0.44372		5	VAL	-0.37		5	VAL	-0.73		5	VAL	-0.29
5	LEU	-0.18		5	GLN	-0.83		77	ALA	-0.27943		5	VAL	-0.39		5	VAL	-0.69		5	VAL	-0.27
5	LEU	-0.11		5	GLN	-0.8		78	TYR	-0.49466		5	VAL	-0.39		5	VAL	-0.7		5	VAL	-0.34
5	LEU	-0.17		5	GLN	-0.84		79	MET	-0.32369		5	VAL	-0.39		5	VAL	-0.73		5	VAL	-0.31
5	LEU	-0.17		5	GLN	-0.88		80	GLU	-0.4787		5	VAL	-0.3		5	VAL	-0.74		5	VAL	-0.3
5	LEU	-0.08		5	GLN	-0.83		81	LEU	-0.79234		5	VAL	-0.39		5	VAL	-1.1		5	VAL	-0.34
5	LEU	-0.16		5	GLN	-0.78		82	SER	-0.81167		5	VAL	-0.36		5	VAL	-1.09		5	VAL	-0.29
5	LEU	-0.09		5	GLN	-0.71		83	SER	-0.75993		5	VAL	-0.36		5	VAL	-0.88		5	VAL	-0.2
5	LEU	-0.03		5	GLN	-0.78		84	LEU	-0.86922		5	VAL	-0.35		5	VAL	-0.68		5	VAL	-0.31
5	LEU	-0.07		5	GLN	-0.64		85	ARG	-0.94071		5	VAL	-0.34		5	VAL	-0.42		5	VAL	-0.26
5	LEU	-0.05		5	GLN	-0.69		86	SER	-0.81807		5	VAL	-0.28		6	GLU	-0.6		5	VAL	-0.27
5	LEU	-0.15		5	GLN	-0.57		87	GLU	-0.92633		5	VAL	-0.23		6	GLU	-0.54		5	VAL	-0.27
5	LEU	-0.03		5	GLN	-0.59		88	ASP	-0.86747		6	GLN	-0.16		6	GLU	-0.34		6	GLU	-0.21
6	GLU	-0.04		5	GLN	-0.52		89	THR	-0.47589		6	GLN	-0.16		6	GLU	-0.13		6	GLU	-0.1
6	GLU	-0.01		5	GLN	-0.75		90	ALA	-0.3459		6	GLN	-0.03		6	GLU	-0.29		6	GLU	-0.08
6	GLU	0.04		5	GLN	-0.68		91	VAL	-0.06753		6	GLN	-0.01		6	GLU	-0.13		6	GLU	-0.13
6	GLU	0.13		6	GLU	-0.66		92	TYR	0.11799		6	GLN	0		6	GLU	-0.16		6	GLU	0.09
6	GLU	0.16		6	GLU	-0.59		93	TYR	0.0114		6	GLN	0		6	GLU	-0.14		6	GLU	0.1
6	GLU	0.17		6	GLU	-0.54		94	CYS	-0.01282		6	GLN	0.07		6	GLU	-0.25		6	GLU	0.11
6	GLU	0.17		6	GLU	-0.51		95	ALA	0.16324		6	GLN	-0.01		6	GLU	-0.02		6	GLU	0.1
6	GLU	0.1		6	GLU	-0.37		96	ALA	0.1636		6	GLN	-0.03		6	GLU	-0.28		6	GLU	0.01
6	GLU	0.09		6	GLU	-0.32		97	PRO	0.01867		6	GLN	-0.02		6	GLU	-0.34		6	GLU	0.09
6	GLU	0.06		6	GLU	-0.31		98	ASN	-0.15059		6	GLN	0.05		6	GLU	-0.27		6	GLU	0.06
6	GLU	0.13		6	GLU	-0.46		99	CYS	0.0336		6	GLN	0.08		6	GLU	-0.37		6	GLU	0.05
6	GLU	0.1		6	GLU	-0.56		100	THR	-0.14069		6	GLN	0.05		6	GLU	-0.44		6	GLU	0.16
6	GLU	0.17		6	GLU	-0.39		101	GLY	0.06516		6	GLN	0.07		7	SER	-0.1		6	GLU	-0.06
6	GLU	0.04		6	GLU	-0.48		102	GLY	0.08519		6	GLN	-0.04		7	SER	-0.07		6	GLU	-0.1
6	GLU	0.07		6	GLU	-0.49		103	SER	-0.25294		6	GLN	-0.03		7	SER	-0.08		7	SER	-0.07
7	SER	0.1		6	GLU	-0.38		104	CYS	-0.36624		6	GLN	-0.01		7	SER	-0.1		7	SER	-0.06
7	SER	0.11		6	GLU	-0.44		105	TYR	-0.36338		7	SER	-0.04		7	SER	-0.03		7	SER	0.02
7	SER	0.14		6	GLU	-0.49		106	ASP	-0.24145		7	SER	-0.04		7	SER	0		7	SER	0.03
7	SER	0.15		7	SER	-0.48		107	GLY	-0.03092		7	SER	-0.04		7	SER	-0.08		7	SER	0.01
7	SER	0.1		7	SER	-0.46		108	PHE	0.20064		7	SER	-0.04		7	SER	-0.07		7	SER	0
7	SER	0.12		7	SER	-0.43		109	ASN	-0.09967		7	SER	-0.07		7	SER	-0.08		7	SER	0.02
7	SER	0.13		7	SER	-0.34		110	LEU	-0.18467		7	SER	-0.01		7	SER	-0.12		7	SER	0.01
7	SER	0.13		7	SER	-0.4		111	TRP	-0.09666		7	SER	-0.08		7	SER	-0.13		7	SER	-0.11
7	SER	0.12		7	SER	-0.43		112	GLY	0.003		7	SER	-0.06		8	GLY	-0.08		7	SER	-0.06
7	SER	0		7	SER	-0.4		113	GLN	0.1223		7	SER	-0.19		8	GLY	-0.13		7	SER	-0.03
7	SER	-0.03		7	SER	-0.38		114	GLY	0.32271		7	SER	-0.06		8	GLY	0.01		8	GLY	-0.04
8	GLY	-0.01		7	SER	-0.4		115	THR	0.1398		7	SER	-0.06		8	GLY	0		8	GLY	0.01
8	GLY	-0.04		7	SER	-0.41		116	VAL	0.1878		8	GLY	-0.15		8	GLY	-0.16		8	GLY	-0.22
8	GLY	-0.2		7	SER	-0.41		117	VAL	0.27422		8	GLY	-0.1		8	GLY	0.26		8	GLY	-0.3
8	GLY	-0.22		8	GLY	-0.31		118	THR	0.09139		8	GLY	-0.16		8	GLY	0.23		8	GLY	-0.24
8	GLY	-0.22		8	GLY	-0.26		119	VAL	-0.5642		8	GLY	-0.1		9	ALA	0.26		8	GLY	-0.08
8	GLY	-0.12		8	GLY	-0.08		120	SER	-0.24965		8	GLY	-0.14		9	ALA	0.31		8	GLY	-0.11
8	GLY	-0.12		8	GLY	-0.14		121	SER	-0.22299		8	GLY	-0.01		9	ALA	0.41		9	GLY	-0.02
9	GLY	0.08		8	GLY	-0.18						8	GLY	-0.14		9	ALA	0.4		9	GLY	0.01
9	GLY	0.05		8	GLY	0						9	ALA	-0.02		9	ALA	0.47		9	GLY	0.12
9	GLY	0.28		8	GLY	0.11						9	ALA	0		9	ALA	0.42		9	GLY	0.14
9	GLY	0.33		9	PRO	0.17						9	ALA	0.05		9	ALA	0.38		9	GLY	0.12
9	GLY	0.25		9	PRO	-0.07						9	ALA	0.05		9	ALA	0.4		9	GLY	0.29
9	GLY	0.51		9	PRO	-0.1						9	ALA	0.12		9	ALA	0.31		9	GLY	0.28
9	GLY	0.47		9	PRO	-0.05						9	ALA	0.11		9	ALA	0.31		10	GLY	0.33
10	GLY	0.61		9	PRO	0.27						9	ALA	0.06		10	GLU	0.35		10	GLY	0.43
10	GLY	0.7		9	PRO	0.25						9	ALA	0.12		10	GLU	0.39		10	GLY	0.38
10	GLY	0.65		9	PRO	0.05						9	ALA	0		10	GLU	0.3		10	GLY	0.36
10	GLY	0.62		9	PRO	0.04						9	ALA	0.01		10	GLU	0.3		10	GLY	0.39
10	GLY	0.68		9	PRO	0.01						10	GLU	0.07		10	GLU	0.27		10	GLY	0.36
10	GLY	0.64		9	PRO	-0.01						10	GLU	0.12		10	GLU	0.13		10	GLY	0.28
10	GLY	0.64		9	PRO	-0.13						10	GLU	0		10	GLU	0.28		11	LEU	0.21
11	LEU	0.48		9	PRO	-0.06						10	GLU	0.04		10	GLU	0.14		11	LEU	0.3
11	LEU	0.53		9	PRO	0.44						10	GLU	-0.03		10	GLU	-0.01		11	LEU	0.12
11	LEU	0.44		9	PRO	0.44						10	GLU	-0.16		10	GLU	0.14		11	LEU	0.13
11	LEU	0.48		10	GLY	0.48						10	GLU	-0.03		10	GLU	-0.05		11	LEU	0.13
11	LEU	0.44		10	GLY	0.52						10	GLU	-0.04		10	GLU	-0.06		11	LEU	0.02
11	LEU	0.38		10	GLY	0.56						10	GLU	-0.04		10	GLU	-0.05		11	LEU	0.15
11	LEU	0.48		10	GLY	0.54						10	GLU	-0.01		10	GLU	0.23		11	LEU	0.12
11	LEU	0.21		10	GLY	0.53						10	GLU	-0.13		10	GLU	0.28		11	LEU	0.27
11	LEU	0.08		10	GLY	0.57						10	GLU	-0.15		11	VAL	0.16		11	LEU	0.05
11	LEU	0.29		10	GLY	0.56						10	GLU	-0.19		11	VAL	0.13		11	LEU	-0.03
11	LEU	0.31		11	LEU	0.46						10	GLU	-0.07		11	VAL	0.1		11	LEU	0.09
11	LEU	0.37		11	LEU	0.26						10	GLU	-0.03		11	VAL	0.12		11	LEU	0.17
11	LEU	0.09		11	LEU	0.23						11	VAL	-0.12		11	VAL	0.12		11	LEU	0.02
11	LEU	0.11		11	LEU	0.27						11	VAL	-0.16		11	VAL	-0.01		11	LEU	0.21
11	LEU	0.08		11	LEU	0.08						11	VAL	-0.32		11	VAL	-0.01		11	LEU	0.14
11	LEU	0.19		11	LEU	0.08						11	VAL	-0.31		11	VAL	0.07		11	LEU	0.09
11	LEU	-0.04		11	LEU	0.39						11	VAL	-0.27		11	VAL	-0.2		11	LEU	-0.02
11	LEU	0.28		11	LEU	0.01						11	VAL	-0.25		11	VAL	0.05		11	LEU	-0.18
11	LEU	0.15		11	LEU	-0.04						11	VAL	-0.28		11	VAL	0.21		12	VAL	-0.09
12	VAL	0.15		11	LEU	0.16						11	VAL	-0.26		11	VAL	0.25		12	VAL	0.1
12	VAL	0.26		11	LEU	0.31						11	VAL	-0.51		11	VAL	0.22		12	VAL	-0.26
12	VAL	0.01		11	LEU	0.26						11	VAL	-0.24		11	VAL	0.21		12	VAL	-0.23
12	VAL	0.08		11	LEU	0.03						11	VAL	-0.17		11	VAL	-0.05		12	VAL	-0.22
12	VAL	0.06		11	LEU	-0.04						11	VAL	-0.13		11	VAL	-0.22		12	VAL	-0.14
12	VAL	0.13		11	LEU	-0.07						11	VAL	-0.15		12	LYS	-0.16		12	VAL	0
12	VAL	0.05		11	LEU	0.03						11	VAL	-0.17		12	LYS	-0.14		12	VAL	-0.04
12	VAL	0.06		11	LEU	-0.1						11	VAL	-0.25		12	LYS	-0.42		12	VAL	0.2
12	VAL	-0.07		11	LEU	0.02						11	VAL	-0.29		12	LYS	-0.36		12	VAL	0.06
12	VAL	-0.12		11	LEU	-0.12						12	LYS	-0.26		12	LYS	-0.31		12	VAL	-0.31
12	VAL	0.06		12	VAL	0.02						12	LYS	-0.31		12	LYS	-0.39		12	VAL	-0.25
12	VAL	0.06		12	VAL	0.2						12	LYS	-0.63		12	LYS	-0.33		12	VAL	-0.4
12	VAL	0.09		12	VAL	-0.16						12	LYS	-0.63		12	LYS	-0.21		12	VAL	-0.54
12	VAL	0.04		12	VAL	-0.16						12	LYS	-0.39		12	LYS	-0.35		12	VAL	-0.18
12	VAL	0.06		12	VAL	-0.17						12	LYS	-0.68		12	LYS	-0.16		12	VAL	-0.15
12	VAL	0.11		12	VAL	-0.3						12	LYS	-0.46		12	LYS	-0.3		13	GLN	-0.2
13	GLN	0.08		12	VAL	0.03						12	LYS	-0.23		12	LYS	-0.33		13	GLN	-0.24
13	GLN	-0.01		12	VAL	0.1						12	LYS	-0.32		12	LYS	-0.43		13	GLN	-0.22
13	GLN	0.08		12	VAL	-0.06						12	LYS	-0.21		12	LYS	-0.34		13	GLN	-0.2
13	GLN	0.14		12	VAL	0.03						12	LYS	-0.26		12	LYS	-0.47		13	GLN	-0.28
13	GLN	-0.02		12	VAL	0.04						12	LYS	-0.31		12	LYS	-0.26		13	GLN	-0.39
13	GLN	-0.02		12	VAL	-0.02						12	LYS	-0.36		12	LYS	-0.34		13	GLN	-0.43
13	GLN	0		12	VAL	0.3						12	LYS	-0.41		12	LYS	-0.23		13	GLN	-0.27
13	GLN	0		12	VAL	0.01						12	LYS	-0.48		12	LYS	-0.47		13	GLN	-0.22
13	GLN	0		12	VAL	-0.09						12	LYS	-0.21		12	LYS	-0.13		13	GLN	-0.26
13	GLN	0.04		12	VAL	-0.04						12	LYS	-0.4		12	LYS	-0.46		13	GLN	-0.32
13	GLN	0.05		13	LYS	-0.16						12	LYS	-0.28		12	LYS	-0.41		13	GLN	-0.38
13	GLN	0.07		13	LYS	-0.18						12	LYS	-0.5		13	LYS	-0.35		13	GLN	-0.33
13	GLN	0.02		13	LYS	-0.2						12	LYS	-0.45		13	LYS	-0.32		13	GLN	-0.45
13	GLN	0.04		13	LYS	-0.14						12	LYS	-0.7		13	LYS	-0.39		13	GLN	-0.14
13	GLN	-0.01		13	LYS	-0.24						12	LYS	-0.69		13	LYS	-0.41		13	GLN	-0.41
13	GLN	0.01		13	LYS	-0.22						13	ARG	-0.66		13	LYS	-0.29		13	GLN	-0.43
13	GLN	-0.12		13	LYS	-0.23						13	ARG	-0.62		13	LYS	-0.34		14	PRO	-0.63
[truncated: 1,788 more rows]

## Sheet: Figure 7
Fig. 7a
	BQ.1.1
ng/mL	SM321-9				SM321-10				SM321-20				SM321-22				SM321-29				SM321-36
100000	111.52	98.92	157.72	121.36	102.9	79.03	83.68	111.69	98.44	80.11	76.58	111.48	-4.5	15.5	-8.82	-13.93	131.06	93.22	110.52	101.39	131.53	88.28	98.36	102.83
20000	97.21	94.91	60	112.72	84.29	70.7	75	142.16	81.21	72.4	63.63	126.51	5.81	3.16	-10.4	-28.34	98.9	69.16	54.79	74	106.6	68.23	70.26	117.45
4000	46.59	46.65	54.64	20.46	83.98	73.94	78.16	144.63	72.74	49.27	64.74	93.56	7.35	4.86	-3.3	-23.19	41.2	30.61	47.22	47.23	118.91	62.53	77.53	97.27
800	43.35	24.9	31.12	11.61	28.27	21.05	4.28	36.94	39.97	49.42	26.22	-2.6	-3.58	-13.65	-10.87	-32.25	35.66	6.71	57.32	-24.43	126.29	58.83	80.05	77.71
160	10.89	1.31	-1.87	2.75	19.04	16.42	5.7	17.17	20.73	8.1	-4.08	-11.25	7.35	-17.66	-3.45	-19.07	6.89	-4.09	-1.09	10.99	105.52	64.23	88.42	43.32
32	4.42	-2.39	-15.77	-29.37	-2.35	-1.77	1.28	6.46	15.66	-3.32	2.07	-19.49	12.27	-6.86	1.28	47.23	-0.96	-10.25	-7.87	-8.57	14.89	-0.08	32.06	85.74
6.4	-8.19	-4.39	-15.77	-39.25	2.42	16.27	8.23	11.61	5.19	0.85	25.59	-7.75	-0.35	1.46	22.91	16.96	7.19	-8.71	27.49	22.32	-6.04	1.16	34.75	50.32
1.28	-12.66	36.31	-7.24	-22.57	-18.97	24.75	-7.72	-16.81	-4.19	16.73	-2.19	-19.07	-11.12	-3.47	-18.45	-49.55	-15.12	-8.56	14.07	-32.66	-2.5	-4.55	38.22	-3.22
	XBB
ng/mL	SM321-9				SM321-10				SM321-20				SM321-22				SM321-29				SM321-36
100000	108.69	100.42	105.4	111.88	13.53	12.55	12.48	41.19	94.51	96.29	89.22	100.36	22.81	17.13	27.75	19.85	107.74	116.33	105.85	99.74	97.21	96.14	90.88	94.25
20000	46.13	79.71	-2.8	99.89	0.74	4.45	12.25	4.22	89.03	87.14	83.7	99.27	-0.87	6.92	0.38	12.5	41.67	31.76	71.15	50.78	95.61	92.39	88.46	96.8
4000	10.83	7.9	18.3	0.74	-1.16	-2.08	2.95	3.99	96.78	108.98	86.04	82.49	-1.31	1.44	6.2	3.06	9.07	6.1	9.98	5.54	99.26	90.59	79.77	84.81
800	1.11	3.62	5.07	4.46	3.15	-1.63	6.5	1.67	8.12	22.38	43.55	2.99	1.47	1.44	1.13	0.98	0.67	3.77	6.5	0.82	101.89	88.79	69.63	88.06
160	-2.91	-0.28	3.86	-0.11	-2.26	0.32	0	0.67	7.83	2.5	2.72	0.2	0.37	1.74	-1.44	1.29	-1.89	-0.88	0.68	-1.89	6.73	88.49	63.28	82.11
32	-0.72	-3.43	-1.89	-3.74	-3.86	-2.46	-2.19	-2.12	-2.26	1.14	1.06	0.05	-3.65	-1.03	-0.98	-0.26	-4.52	-0.73	-0.83	-2.12	12.07	6.77	9.75	1.9
6.4	-2.84	-1.41	-1.44	-0.65	-2.4	-2.68	1.44	3.53	0.37	-1.03	-1.89	-1.5	-1.74	-0.36	0.76	-0.73	-0.36	-1.71	-0.15	2.21	-0.94	3.7	2.5	1.05
1.28	3.81	-1.03	1.97	2.6	-1.89	2.5	-0.83	2.76	-3.43	-1.33	0.76	-2.27	-1.67	-0.51	0	-0.57	-1.16	-1.11	1.21	-1.34	-1.82	0.39	-1.51	-0.49
	XBB.1.5
ng/mL	SM321-9				SM321-10				SM321-20				SM321-22				SM321-29				SM321-36
100000	101.49	99.41	114.45	109.57	-2.38	-1.49	-0.69	-1.51	92.48	84.52	88.08	93.45	8.57	8.88	8.15	14.15	100.52	105.67	69.95	101.36	107.03	92.66	91.97	89.5
20000	34.55	90.71	85.16	103.26	-1.07	-1.97	-1.67	-1.44	101.56	87.23	86.28	108.35	2.47	1.71	0.06	-0.98	24.71	62.53	24.18	24.34	98.65	84.38	88.45	116.26
4000	4.06	11.73	11.07	6.32	-1.07	-1.28	-1.29	-0.75	108.77	87.86	92.72	110.41	0.25	-0.23	-0.77	-2.27	6.49	2.9	2.68	0.31	97.61	85	84.56	97.18
800	0.18	1.71	0.21	-2.96	-0.72	0.04	1.18	-2.27	23.6	5.89	9.12	12.1	0.46	-0.58	-2.34	-1.36	2.05	0.67	0.36	-1.28	108.9	92.59	86.51	110.86
160	-2.52	-0.23	-2.42	-2.42	-0.93	-0.23	0.51	-1.66	1.78	1.3	-0.02	-1.28	0.39	0.18	-0.62	-1.51	0.46	-0.3	-0.09	-1.82	24.5	46.53	29.5	27.76
32	-3.7	-2.25	-2.04	-3.94	-0.51	-0.72	-0.84	-2.2	-0.37	0.18	-0.77	-0.52	-0.03	0.04	0.66	-1.36	-0.72	0.11	-1.59	-1.28	0.6	2.41	3.2	-0.75
6.4	-3.01	-3.02	-3.46	-2.27	-1.13	-1.77	-1.59	-1.66	-1.48	-1.14	-2.04	-1.89	-1.13	-1.21	-0.84	-2.58	-0.51	-2.11	-0.39	-2.12	-0.3	-0.86	0.73	-0.52
1.28	-3.01	-3.51	-2.12	-1.44	-1.83	-3.92	-3.54	-3.72	-2.66	-3.16	-3.91	-4.86	-2.04	-2.46	-1.74	-3.26	-1.9	-2.11	-2.19	-1.97	-0.51	-1.56	-1.67	-2.58
Fig. 7b
Log10 Concentration (ng/mL)	XBB			XBB.1.5
5	91.682	93.531	87.847	-6.052	-13.543	11.957
4.301	65.245	58.961	59.648	-33.624	-2.307	10.602
3.6021	20.964	28.825	23.78	-12.985	-9.32	2.076
2.9031	-4.397	5.491	13.746	-8.124	-7.885	-7.566
2.2041	-15.084	8.149	6.583	-3.821	-8.443	-6.61
1.5051	-5.478	-1.536	6.741	-6.052	3.112	-15.535
0.8062	-25.445	-19.026	-3.395	-8.523	-15.456	-12.666
0.1072	-26.909	2.552	2.011	-32.11	-26.851	2.793
-0.5918	-13.508	0.063	-17.787	-10.674	-19.918	-7.248
-1.2907	15.277	-36.369	-10.05	-10.037	-12.348	-17.687
Fig. 7c
	Omi-3		NIV-10
	IgG binding	SAP_mean	IgG binding	SAP_mean
XBB Y486	535388	0.2959	623808	0.2959
XBB L486	907392	0.3313	516152	0.3313
XBB V486	712110	0.3027	360304	0.3027
XBB I486	688876	0.3302	203855	0.3302
XBB A486	372445	0.2161	3111.75	0.2161
XBB T486	478833	0.1393	1914.25	0.1393
XBB S486	431970	0.09508	1010.25	0.09508
XBB R486	57852.2	0.03084	213.5	0.03084
XBB P486	610042	0.2685	33.25	0.2685
Fig. 7d
	NIV-10	NIV-10/FD3
XBB S486	2.98023	5.94824
XBB A486	3.87268	5.86758
XBB Y486	5.86347	5.80383
XBB T486	3.35946	5.84916
XBB L486	5.81053	5.76427
XBB I486	5.18307	5.83013
XBB V486	5.59274	5.81758
XBB R486	2.45561	5.34248
XBB P486	1.64345	5.91589
Fig. 7e
	NIV-10/FD3
Ancestral	6.02
Alpha	5.25
Beta	5.86
Delta	5.51
BA.1	5.82
BA.2	5.96
BA.5	6.05
BA.2.75	5.28
BA.2.75.2	5.54
BQ.1.1	5.89
Fig. 7f
	XBB								XBB.1.5
	Log10 Concentration (ng/mL)	NIV-10			FD03				Log10 Concentration (ng/mL)	NIV-10			FD03
	2	6.267	-5.267	-16.605	54.634	46.454	42.498		2	-5.551	-0.708	-1.409	57.818	61.242	76.906
	1.301	-6.15	-12.957	-24.766	-6.236	9.125	5.304		1.301	-16.406	-15.094	-2.318	18.5	26.581	18.565
	0.6021	-16.684	-38.536	-2.992	9.759	-7.1	-16.068		0.6021	-13.978	-4.733	6.94	11.704	8.831	12.425
	-0.0969	-12.408	-16.566	0.99	-13.207	10.565	-24.843		-0.0969	0.876	0.824	7.602	-3.777	6.364	-0.353
	-0.7959	-23.373	10.366	4.619	3.442	-8.272	1.099		-0.7959	-4.694	8.303	-5.343	-4.774	-10.796	-9.982
	-1.4949	-5.267	-0.05	-16.9	-11.056	-9.712	-7.542		-1.4949	1.538	-18.029	0.045	-20.097	-8.211	-7.555
	-2.1938	-30.395	-15.448	-9.465	-39.475	-8.713	-24.094		-2.1938	-14.029	8.225	-5.097	-18.549	-3.409	-8.041
	-2.8928	-19.156	2.54	0.539	-9.251	4.978	4.344		-2.8928	-7.771	-12.03	5.317	-2.596	0.461	-13.17
